# Supplementary material for: No evidence that migratory geese disperse avian influenza viruses from breeding to wintering ground
Source: PLoS One. 2017 May 18;12(5):e0177790. doi: 10.1371/journal.pone.0177790 (PMC5436700; doi:10.1371/journal.pone.0177790)
Supplement: S3 Table — (XLSX) [file pone.0177790.s003.xlsx]

## Sheet: NotNl
Sample ID	Sampletype	Species	Age	Sex	EURING code	Location	COUNTRY	Bird ring number	Collection date	MA	MA-Ct	LAT-Y	LONG-X
258-363	other	Barnacle Goose	U	U	Ø167Ø	Vaygach Island	Russia	U	2013-06-23	n		69.997	59.5789
258-368	other	Barnacle Goose	U	U	Ø167Ø	Vaygach Island	Russia	U	2013-07-02	n		69.997	59.5789
258-373	other	Barnacle Goose	U	M	Ø167Ø	Vaygach Island	Russia	U	2013-07-03	n		69.997	59.5789
258-374	other	Barnacle Goose	U	F	Ø167Ø	Vaygach Island	Russia	U	2013-07-03	n		69.997	59.5789
258-375	other	Barnacle Goose	U	M	Ø167Ø	Vaygach Island	Russia	U	2013-07-05	n		69.997	59.5789
258-376	other	Barnacle Goose	U	M	Ø167Ø	Vaygach Island	Russia	U	2013-07-05	n		69.997	59.5789
258-377	other	Barnacle Goose	U	M	Ø167Ø	Vaygach Island	Russia	U	2013-07-05	n		69.997	59.5789
258-378	other	Barnacle Goose	U	U	Ø167Ø	Vaygach Island	Russia	U	2013-07-08	n		69.997	59.5789
258-379	other	White-fronted Goose	U	U	Ø159Ø	Vaygach Island	Russia	U	2013-07-09	n		69.997	59.5789
258-380	other	Bean Goose	U	M	Ø157Ø	Vaygach Island	Russia	U	2013-07-10	n		69.997	59.5789
258-381	other	White-fronted Goose	U	U	Ø159Ø	Vaygach Island	Russia	U	2013-07-10	n		69.997	59.5789
258-382	other	Bean Goose	U	U	Ø157Ø	Vaygach Island	Russia	U	2013-07-14	n		69.997	59.5789
258-383	other	Bean Goose	U	U	Ø157Ø	Vaygach Island	Russia	U	2013-07-14	n		69.997	59.5789
258-384	other	Barnacle Goose	U	M	Ø167Ø	Vaygach Island	Russia	U	2013-07-14	n		69.997	59.5789
H19	other	White-fronted Goose	A	F	Ø159Ø	Fülöpszállás, Kiskun National Park	Hungary	SP00401	2013-11-30	n		46.8236	19.1917
H20	other	White-fronted Goose	A	F	Ø159Ø	Fülöpszállás, Kiskun National Park	Hungary	SP00402	2013-11-30	n		46.8236	19.1917
H21	other	White-fronted Goose	A	F	Ø159Ø	Fülöpszállás, Kiskun National Park	Hungary	SP00403	2013-11-30	n		46.8236	19.1917
H22	other	White-fronted Goose	A	F	Ø159Ø	Fülöpszállás, Kiskun National Park	Hungary	SP00404	2013-11-30	n		46.8236	19.1917
H23	other	White-fronted Goose	A	M	Ø159Ø	Fülöpszállás, Kiskun National Park	Hungary	SP00405	2013-11-30	n		46.8236	19.1917
H24	other	White-fronted Goose	A	M	Ø159Ø	Fülöpszállás, Kiskun National Park	Hungary	SP00406	2013-11-30	n		46.8236	19.1917
H25	other	White-fronted Goose	J	M	Ø159Ø	Fülöpszállás, Kiskun National Park	Hungary	SP00407	2013-11-30	n		46.8236	19.1917
H26	other	White-fronted Goose	J	M	Ø159Ø	Fülöpszállás, Kiskun National Park	Hungary	SP00408	2013-11-30	p	32.38	46.8236	19.1917
H27	other	White-fronted Goose	A	M	Ø159Ø	Fülöpszállás, Kiskun National Park	Hungary	SP00409	2013-11-30	n		46.8236	19.1917
H28	other	White-fronted Goose	A	F	Ø159Ø	Fülöpszállás, Kiskun National Park	Hungary	SP00410	2013-11-30	n		46.8236	19.1917
H29	other	White-fronted Goose	A	F	Ø159Ø	Fülöpszállás, Kiskun National Park	Hungary	SP00411	2013-11-30	n		46.8236	19.1917
H30	other	White-fronted Goose	A	F	Ø159Ø	Fülöpszállás, Kiskun National Park	Hungary	SP00412	2013-11-30	n		46.8236	19.1917
H31	other	White-fronted Goose	J	F	Ø159Ø	Fülöpszállás, Kiskun National Park	Hungary	SP00413	2013-11-30	n		46.8236	19.1917
H32	other	White-fronted Goose	A	M	Ø159Ø	Fülöpszállás, Kiskun National Park	Hungary	SP00416	2013-11-30	n		46.8236	19.1917
H33	other	White-fronted Goose	J	M	Ø159Ø	Fülöpszállás, Kiskun National Park	Hungary	SP00414	2013-11-30	n		46.8236	19.1917
H34	other	White-fronted Goose	A	F	Ø159Ø	Fülöpszállás, Kiskun National Park	Hungary	SP00415	2013-11-30	n		46.8236	19.1917
H35	other	White-fronted Goose	A	F	Ø159Ø	Fülöpszállás, Kiskun National Park	Hungary	SP00417	2013-11-30	n		46.8236	19.1917
H36	other	White-fronted Goose	A	M	Ø159Ø	Fülöpszállás, Kiskun National Park	Hungary	SP00418	2013-11-30	n		46.8236	19.1917
H37	other	White-fronted Goose	A	F	Ø159Ø	Fülöpszállás, Kiskun National Park	Hungary	SP00419	2013-11-30	n		46.8236	19.1917
H38	other	White-fronted Goose	A	M	Ø159Ø	Fülöpszállás, Kiskun National Park	Hungary	SP00420	2013-11-30	n		46.8236	19.1917
H39	other	White-fronted Goose	J	M	Ø159Ø	Fülöpszállás, Kiskun National Park	Hungary	SP00421	2013-11-30	n		46.8236	19.1917
H40	other	White-fronted Goose	J	F	Ø159Ø	Fülöpszállás, Kiskun National Park	Hungary	SP00422	2013-11-30	p	27.9	46.8236	19.1917
H41	other	White-fronted Goose	A	M	Ø159Ø	Fülöpszállás, Kiskun National Park	Hungary	SP00423	2013-11-30	n		46.8236	19.1917
H42	other	White-fronted Goose	A	M	Ø159Ø	Fülöpszállás, Kiskun National Park	Hungary	SP00424	2013-11-30	n		46.8236	19.1917
H43	other	White-fronted Goose	A	F	Ø159Ø	Fülöpszállás, Kiskun National Park	Hungary	SP00425	2013-11-30	n		46.8236	19.1917
H44	other	White-fronted Goose	A	M	Ø159Ø	Fülöpszállás, Kiskun National Park	Hungary	SP00426	2013-11-30	n		46.8236	19.1917
H45	other	White-fronted Goose	J	M	Ø159Ø	Fülöpszállás, Kiskun National Park	Hungary	SP00427	2013-11-30	n		46.8236	19.1917
H46	other	White-fronted Goose	A	F	Ø159Ø	Fülöpszállás, Kiskun National Park	Hungary	SP00428	2013-11-30	n		46.8236	19.1917
H47	other	White-fronted Goose	J	F	Ø159Ø	Fülöpszállás, Kiskun National Park	Hungary	SP00429	2013-11-30	p	35.43	46.8236	19.1917
H48	other	White-fronted Goose	A	M	Ø159Ø	Fülöpszállás, Kiskun National Park	Hungary	SP00430	2013-11-30	n		46.8236	19.1917
H49	other	White-fronted Goose	J	M	Ø159Ø	Fülöpszállás, Kiskun National Park	Hungary	SP00431	2013-11-30	n		46.8236	19.1917
H50	other	White-fronted Goose	A	M	Ø159Ø	Fülöpszállás, Kiskun National Park	Hungary	SP00432	2013-11-30	p	36.68	46.8236	19.1917
H51	other	White-fronted Goose	J	F	Ø159Ø	Fülöpszállás, Kiskun National Park	Hungary	SP00433	2013-11-30	p	26.22	46.8236	19.1917
H52	other	White-fronted Goose	A	M	Ø159Ø	Fülöpszállás, Kiskun National Park	Hungary	SP00434	2013-11-30	n		46.8236	19.1917
H53	other	White-fronted Goose	A	M	Ø159Ø	Fülöpszállás, Kiskun National Park	Hungary	SP00435	2013-11-30	p	33.95	46.8236	19.1917
H54	other	White-fronted Goose	J	F	Ø159Ø	Fülöpszállás, Kiskun National Park	Hungary	SP00436	2013-11-30	p	27.33	46.8236	19.1917
H55	other	White-fronted Goose	A	M	Ø159Ø	Fülöpszállás, Kiskun National Park	Hungary	SP00437	2013-11-30	n		46.8236	19.1917
H56	other	White-fronted Goose	A	F	Ø159Ø	Fülöpszállás, Kiskun National Park	Hungary	SP00438	2013-11-30	n		46.8236	19.1917
H57	other	White-fronted Goose	A	M	Ø159Ø	Fülöpszállás, Kiskun National Park	Hungary	SP00439	2013-11-30	n		46.8236	19.1917
H58	other	White-fronted Goose	A	F	Ø159Ø	Fülöpszállás, Kiskun National Park	Hungary	SP00440	2013-11-30	n		46.8236	19.1917
H59	other	White-fronted Goose	J	F	Ø159Ø	Fülöpszállás, Kiskun National Park	Hungary	SP00441	2013-11-30	n		46.8236	19.1917
H60	other	White-fronted Goose	A	M	Ø159Ø	Fülöpszállás, Kiskun National Park	Hungary	SP00442	2013-11-30	p	33.94	46.8236	19.1917
H61	other	White-fronted Goose	J	M	Ø159Ø	Fülöpszállás, Kiskun National Park	Hungary	SP00443	2013-11-30	p	19.54	46.8236	19.1917
H62	other	White-fronted Goose	J	F	Ø159Ø	Fülöpszállás, Kiskun National Park	Hungary	SP00444	2013-11-30	n		46.8236	19.1917
H63	other	White-fronted Goose	A	M	Ø159Ø	Fülöpszállás, Kiskun National Park	Hungary	SP00445	2013-11-30	p	31.78	46.8236	19.1917
H64	other	White-fronted Goose	J	M	Ø159Ø	Fülöpszállás, Kiskun National Park	Hungary	SP00446	2013-11-30	n		46.8236	19.1917
H65	other	White-fronted Goose	J	F	Ø159Ø	Fülöpszállás, Kiskun National Park	Hungary	SP00447	2013-11-30	n		46.8236	19.1917
H66	other	White-fronted Goose	J	M	Ø159Ø	Fülöpszállás, Kiskun National Park	Hungary	SP00448	2013-11-30	p	31.86	46.8236	19.1917
H67	other	White-fronted Goose	J	F	Ø159Ø	Fülöpszállás, Kiskun National Park	Hungary	SP00449	2013-11-30	p	32.42	46.8236	19.1917
H68	other	White-fronted Goose	A	M	Ø159Ø	Fülöpszállás, Kiskun National Park	Hungary	SP00450	2013-11-30	n		46.8236	19.1917
H69	other	White-fronted Goose	J	F	Ø159Ø	Fülöpszállás, Kiskun National Park	Hungary	SP00701	2013-11-30	n		46.8236	19.1917
H70	other	White-fronted Goose	A	F	Ø159Ø	Fülöpszállás, Kiskun National Park	Hungary	SP00702	2013-11-30	p	30.03	46.8236	19.1917
H71	other	White-fronted Goose	J	M	Ø159Ø	Fülöpszállás, Kiskun National Park	Hungary	SP00703	2013-11-30	p	33.03	46.8236	19.1917
H72	other	White-fronted Goose	A	M	Ø159Ø	Fülöpszállás, Kiskun National Park	Hungary	SP00704	2013-11-30	p	26.31	46.8236	19.1917
H73	other	White-fronted Goose	A	M	Ø159Ø	Fülöpszállás, Kiskun National Park	Hungary	SP00705	2013-11-30	n		46.8236	19.1917
H74	other	White-fronted Goose	A	M	Ø159Ø	Fülöpszállás, Kiskun National Park	Hungary	SP00706	2013-11-30	n		46.8236	19.1917
H75	other	White-fronted Goose	J	F	Ø159Ø	Fülöpszállás, Kiskun National Park	Hungary	SP00707	2013-11-30	n		46.8236	19.1917
H76	other	White-fronted Goose	J	M	Ø159Ø	Fülöpszállás, Kiskun National Park	Hungary	SP00708	2013-11-30	n		46.8236	19.1917
H77	other	White-fronted Goose	A	M	Ø159Ø	Fülöpszállás, Kiskun National Park	Hungary	SP00709	2013-11-30	n		46.8236	19.1917
H78	other	White-fronted Goose	J	M	Ø159Ø	Fülöpszállás, Kiskun National Park	Hungary	SP00710	2013-11-30	n		46.8236	19.1917
H79	other	White-fronted Goose	J	M	Ø159Ø	Fülöpszállás, Kiskun National Park	Hungary	SP00711	2013-11-30	n		46.8236	19.1917
H80	other	White-fronted Goose	A	F	Ø159Ø	Fülöpszállás, Kiskun National Park	Hungary	SP00712	2013-11-30	n		46.8236	19.1917
H81	other	White-fronted Goose	J	M	Ø159Ø	Fülöpszállás, Kiskun National Park	Hungary	SP00713	2013-11-30	n		46.8236	19.1917
H82	other	White-fronted Goose	J	M	Ø159Ø	Fülöpszállás, Kiskun National Park	Hungary	SP00714	2013-11-30	p	31.8168	46.8236	19.1917
H83	other	White-fronted Goose	A	F	Ø159Ø	Fülöpszállás, Kiskun National Park	Hungary	SP00715	2013-11-30	p	35.4863	46.8236	19.1917
H84	other	White-fronted Goose	J	F	Ø159Ø	Fülöpszállás, Kiskun National Park	Hungary	SP00716	2013-11-30	p	37.2239	46.8236	19.1917
258-220	other	White-fronted Goose	A	M	Ø159Ø	Kolguev	Russia	CS004333	2013-08-09	n		69.1469	49.0979
258-221	other	White-fronted Goose	J	M	Ø159Ø	Kolguev	Russia	CS007030	2013-08-09	n		69.1469	49.0979
258-222	other	Bean Goose	A	M	Ø157Ø	Kolguev	Russia	CS002431	2013-08-09	n		69.1469	49.0979
258-223	other	Bean Goose	A	F	Ø157Ø	Kolguev	Russia	CS002432	2013-08-09	n		69.1469	49.0979
258-224	other	White-fronted Goose	J	F	Ø159Ø	Kolguev	Russia	DS014340	2013-08-09	n		69.1469	49.0979
258-225	other	White-fronted Goose	A	F	Ø159Ø	Kolguev	Russia	DS014338	2013-08-09	n		69.1469	49.0979
258-226	other	White-fronted Goose	A	F	Ø159Ø	Kolguev	Russia	DS014337	2013-08-09	n		69.1469	49.0979
258-227	other	White-fronted Goose	A	F	Ø159Ø	Kolguev	Russia	DS014335	2013-08-09	n		69.1469	49.0979
258-228	other	Bean Goose	A	F	Ø157Ø	Kolguev	Russia	CS002440	2013-08-09	n		69.1469	49.0979
258-229	other	White-fronted Goose	A	M	Ø159Ø	Kolguev	Russia	CS007320	2013-08-09	n		69.1469	49.0979
258-230	other	White-fronted Goose	A	M	Ø159Ø	Kolguev	Russia	CS007281	2013-08-09	n		69.1469	49.0979
258-231	other	White-fronted Goose	A	M	Ø159Ø	Kolguev	Russia	CS007309	2013-08-09	n		69.1469	49.0979
258-232	other	White-fronted Goose	A	F	Ø159Ø	Kolguev	Russia	CS007029	2013-08-08	n		69.1469	49.0979
258-233	other	White-fronted Goose	A	M	Ø159Ø	Kolguev	Russia	CS007028	2013-08-08	n		69.1469	49.0979
258-234	other	White-fronted Goose	A	F	Ø159Ø	Kolguev	Russia	CS007027	2013-08-08	n		69.1469	49.0979
258-235	other	White-fronted Goose	A	M	Ø159Ø	Kolguev	Russia	CS007026	2013-08-08	n		69.1469	49.0979
258-236	other	White-fronted Goose	A	F	Ø159Ø	Kolguev	Russia	CS007025	2013-08-08	n		69.1469	49.0979
258-237	other	White-fronted Goose	A	M	Ø159Ø	Kolguev	Russia	CS007024	2013-08-08	n		69.1469	49.0979
258-238	other	White-fronted Goose	A	F	Ø159Ø	Kolguev	Russia	CS007023	2013-08-08	n		69.1469	49.0979
258-239	other	White-fronted Goose	A	M	Ø159Ø	Kolguev	Russia	CS007022	2013-08-08	n		69.1469	49.0979
258-240	other	White-fronted Goose	A	M	Ø159Ø	Kolguev	Russia	CS007021	2013-08-08	n		69.1469	49.0979
258-241	other	White-fronted Goose	A	F	Ø159Ø	Kolguev	Russia	NLA. 7122560	2013-08-08	n		69.1469	49.0979
258-242	other	White-fronted Goose	A	M	Ø159Ø	Kolguev	Russia	CS007400	2013-08-08	n		69.1469	49.0979
258-243	other	White-fronted Goose	J	F	Ø159Ø	Kolguev	Russia	CS007299	2013-08-08	n		69.1469	49.0979
258-244	other	White-fronted Goose	J	M	Ø159Ø	Kolguev	Russia	CS007399	2013-08-08	n		69.1469	49.0979
258-245	other	White-fronted Goose	J	M	Ø159Ø	Kolguev	Russia	CS007398	2013-08-08	n		69.1469	49.0979
258-246	other	White-fronted Goose	J	F	Ø159Ø	Kolguev	Russia	CS007397	2013-08-08	n		69.1469	49.0979
258-247	other	White-fronted Goose	J	F	Ø159Ø	Kolguev	Russia	CS007090	2013-08-08	n		69.1469	49.0979
258-248	other	White-fronted Goose	J	M	Ø159Ø	Kolguev	Russia	CS007089	2013-08-08	n		69.1469	49.0979
258-249	other	White-fronted Goose	J	M	Ø159Ø	Kolguev	Russia	CS007088	2013-08-08	n		69.1469	49.0979
258-250	other	White-fronted Goose	J	F	Ø159Ø	Kolguev	Russia	CS007087	2013-08-08	n		69.1469	49.0979
258-251	other	White-fronted Goose	A	F	Ø159Ø	Kolguev	Russia	CS007086	2013-08-08	n		69.1469	49.0979
258-252	other	White-fronted Goose	J	M	Ø159Ø	Kolguev	Russia	CS007085	2013-08-08	n		69.1469	49.0979
258-253	other	White-fronted Goose	J	M	Ø159Ø	Kolguev	Russia	CS007084	2013-08-08	n		69.1469	49.0979
258-254	other	White-fronted Goose	J	M	Ø159Ø	Kolguev	Russia	CS007083	2013-08-08	n		69.1469	49.0979
258-255	other	White-fronted Goose	J	F	Ø159Ø	Kolguev	Russia	CS007296	2013-08-08	n		69.1469	49.0979
258-256	other	White-fronted Goose	J	M	Ø159Ø	Kolguev	Russia	CS007311	2013-08-08	n		69.1469	49.0979
258-257	other	White-fronted Goose	J	F	Ø159Ø	Kolguev	Russia	CS007250	2013-08-08	n		69.1469	49.0979
258-258	other	White-fronted Goose	J	M	Ø159Ø	Kolguev	Russia	CS007233	2013-08-08	n		69.1469	49.0979
258-259	other	White-fronted Goose	J	F	Ø159Ø	Kolguev	Russia	CS007315	2013-08-08	n		69.1469	49.0979
258-260	other	White-fronted Goose	J	M	Ø159Ø	Kolguev	Russia	CS007313	2013-08-08	n		69.1469	49.0979
258-261	other	White-fronted Goose	J	M	Ø159Ø	Kolguev	Russia	CS007220	2013-08-08	n		69.1469	49.0979
258-262	other	White-fronted Goose	J	M	Ø159Ø	Kolguev	Russia	CS007326	2013-08-08	n		69.1469	49.0979
258-263	other	White-fronted Goose	A	M	Ø159Ø	Kolguev	Russia	CS007282	2013-08-08	n		69.1469	49.0979
258-264	other	White-fronted Goose	A	M	Ø159Ø	Kolguev	Russia	CS007291	2013-08-08	n		69.1469	49.0979
258-265	other	White-fronted Goose	J	M	Ø159Ø	Kolguev	Russia	CS004326	2013-08-09	n		69.1469	49.0979
258-266	other	White-fronted Goose	A	M	Ø159Ø	Kolguev	Russia	CS004332	2013-08-09	n		69.1469	49.0979
258-267	other	White-fronted Goose	A	F	Ø159Ø	Kolguev	Russia	DS014342	2013-08-09	n		69.1469	49.0979
258-268	other	White-fronted Goose	A	F	Ø159Ø	Kolguev	Russia	DS014344	2013-08-09	n		69.1469	49.0979
258-269	other	White-fronted Goose	A	F	Ø159Ø	Kolguev	Russia	DS014346	2013-08-09	n		69.1469	49.0979
258-270	other	White-fronted Goose	A	M	Ø159Ø	Kolguev	Russia	CS004323	2013-08-09	n		69.1469	49.0979
258-271	other	White-fronted Goose	A	F	Ø159Ø	Kolguev	Russia	DS014347	2013-08-09	n		69.1469	49.0979
258-272	other	White-fronted Goose	A	M	Ø159Ø	Kolguev	Russia	CS004335	2013-08-09	n		69.1469	49.0979
258-273	other	White-fronted Goose	A	F	Ø159Ø	Kolguev	Russia	CS004311	2013-08-09	n		69.1469	49.0979
258-274	other	White-fronted Goose	A	F	Ø159Ø	Kolguev	Russia	CS004312	2013-08-09	n		69.1469	49.0979
258-275	other	White-fronted Goose	A	F	Ø159Ø	Kolguev	Russia	DS011771	2013-08-09	n		69.1469	49.0979
258-276	other	White-fronted Goose	A	M	Ø159Ø	Kolguev	Russia	CS004313	2013-08-09	n		69.1469	49.0979
258-277	other	White-fronted Goose	A	M	Ø159Ø	Kolguev	Russia	CS004315	2013-08-09	n		69.1469	49.0979
258-278	other	White-fronted Goose	A	M	Ø159Ø	Kolguev	Russia	CS004317	2013-08-09	n		69.1469	49.0979
258-279	other	White-fronted Goose	A	F	Ø159Ø	Kolguev	Russia	DS011780	2013-08-09	n		69.1469	49.0979
258-280	other	White-fronted Goose	A	F	Ø159Ø	Kolguev	Russia	DS011772	2013-08-09	n		69.1469	49.0979
258-281	other	White-fronted Goose	A	F	Ø159Ø	Kolguev	Russia	DS014353	2013-08-09	n		69.1469	49.0979
258-282	other	White-fronted Goose	J	F	Ø159Ø	Kolguev	Russia	DS014354	2013-08-09	n		69.1469	49.0979
258-283	other	White-fronted Goose	J	M	Ø159Ø	Kolguev	Russia	CS004319	2013-08-09	n		69.1469	49.0979
258-284	other	White-fronted Goose	J	M	Ø159Ø	Kolguev	Russia	CS004321	2013-08-09	n		69.1469	49.0979
258-285	other	White-fronted Goose	J	F	Ø159Ø	Kolguev	Russia	CS007248	2013-08-09	n		69.1469	49.0979
258-286	other	White-fronted Goose	J	M	Ø159Ø	Kolguev	Russia	CS004327	2013-08-09	n		69.1469	49.0979
258-287	other	White-fronted Goose	J	F	Ø159Ø	Kolguev	Russia	DS011777	2013-08-09	n		69.1469	49.0979
258-288	other	White-fronted Goose	J	M	Ø159Ø	Kolguev	Russia	CS004339	2013-08-09	n		69.1469	49.0979
258-289	other	White-fronted Goose	J	M	Ø159Ø	Kolguev	Russia	CS003682	2013-08-10	n		69.1469	49.0979
258-290	other	White-fronted Goose	J	M	Ø159Ø	Kolguev	Russia	CS003683	2013-08-10	n		69.1469	49.0979
258-291	other	White-fronted Goose	A	F	Ø159Ø	Kolguev	Russia	DS014307	2013-08-10	n		69.1469	49.0979
258-292	other	White-fronted Goose	J	F	Ø159Ø	Kolguev	Russia	DS014308	2013-08-10	n		69.1469	49.0979
258-293	other	White-fronted Goose	J	F	Ø159Ø	Kolguev	Russia	DS014309	2013-08-10	n		69.1469	49.0979
258-294	other	White-fronted Goose	J	M	Ø159Ø	Kolguev	Russia	CS003685	2013-08-10	n		69.1469	49.0979
258-295	other	White-fronted Goose	J	M	Ø159Ø	Kolguev	Russia	CS003684	2013-08-10	n		69.1469	49.0979
258-296	other	White-fronted Goose	J	F	Ø159Ø	Kolguev	Russia	DS014311	2013-08-10	n		69.1469	49.0979
258-297	other	White-fronted Goose	J	M	Ø159Ø	Kolguev	Russia	CS003686	2013-08-10	n		69.1469	49.0979
258-298	other	White-fronted Goose	J	F	Ø159Ø	Kolguev	Russia	DS014312	2013-08-10	n		69.1469	49.0979
258-299	other	White-fronted Goose	J	M	Ø159Ø	Kolguev	Russia	CS003687	2013-08-10	n		69.1469	49.0979
258-300	other	White-fronted Goose	J	F	Ø159Ø	Kolguev	Russia	CS003688	2013-08-10	n		69.1469	49.0979
258-301	other	White-fronted Goose	J	M	Ø159Ø	Kolguev	Russia	CS003689	2013-08-10	n		69.1469	49.0979
258-302	other	White-fronted Goose	J	M	Ø159Ø	Kolguev	Russia	CS003690	2013-08-10	n		69.1469	49.0979
258-303	other	White-fronted Goose	J	F	Ø159Ø	Kolguev	Russia	DS014313	2013-08-10	n		69.1469	49.0979
258-304	other	White-fronted Goose	J	M	Ø159Ø	Kolguev	Russia	CS007041	2013-08-10	n		69.1469	49.0979
258-305	other	White-fronted Goose	J	M	Ø159Ø	Kolguev	Russia	U	2013-08-10	n		69.1469	49.0979
258-306	other	White-fronted Goose	A	F	Ø159Ø	Kolguev	Russia	CS007042	2013-08-10	n		69.1469	49.0979
258-307	other	White-fronted Goose	A	M	Ø159Ø	Kolguev	Russia	CS007043	2013-08-10	n		69.1469	49.0979
258-308	other	White-fronted Goose	A	M	Ø159Ø	Kolguev	Russia	CS007044	2013-08-11	n		69.1469	49.0979
258-309	other	Bean Goose	A	M	Ø157Ø	Kolguev	Russia	CS002437	2013-08-11	n		69.1469	49.0979
258-310	other	White-fronted Goose	A	F	Ø159Ø	Kolguev	Russia	CS007270	2013-08-11	n		69.1469	49.0979
258-311	other	White-fronted Goose	A	F	Ø159Ø	Kolguev	Russia	DS014361	2013-08-11	n		69.1469	49.0979
258-312	other	White-fronted Goose	A	M	Ø159Ø	Kolguev	Russia	CS007328	2013-08-11	n		69.1469	49.0979
258-313	other	White-fronted Goose	A	M	Ø159Ø	Kolguev	Russia	CS007039	2013-08-11	n		69.1469	49.0979
258-314	other	White-fronted Goose	J	M	Ø159Ø	Kolguev	Russia	CS007259	2013-08-11	n		69.1469	49.0979
258-315	other	White-fronted Goose	J	F	Ø159Ø	Kolguev	Russia	DS014368	2013-08-11	n		69.1469	49.0979
258-316	other	White-fronted Goose	J	M	Ø159Ø	Kolguev	Russia	CS007327	2013-08-11	n		69.1469	49.0979
258-317	other	White-fronted Goose	J	F	Ø159Ø	Kolguev	Russia	DS014367	2013-08-11	n		69.1469	49.0979
258-324	other	White-fronted Goose	J	F	Ø159Ø	Kolguev	Russia	DS014314	2013-08-11	n		69.1469	49.0979
258-325	other	White-fronted Goose	J	F	Ø159Ø	Kolguev	Russia	DS014315	2013-08-11	n		69.1469	49.0979
258-326	other	White-fronted Goose	J	F	Ø159Ø	Kolguev	Russia	DS014316	2013-08-11	n		69.1469	49.0979
258-327	other	White-fronted Goose	J	F	Ø159Ø	Kolguev	Russia	DS014317	2013-08-11	n		69.1469	49.0979
267-360	other	White-fronted Goose	J	M	Ø159Ø	Kolguev	Russia	CS007206	2013-08-06	n		69.1469	49.0979
267-361	other	White-fronted Goose	A	M	Ø159Ø	Kolguev	Russia	CS007207	2013-08-06	n		69.1469	49.0979
267-362	other	White-fronted Goose	A	F	Ø159Ø	Kolguev	Russia	CS007208	2013-08-06	n		69.1469	49.0979
267-363	other	White-fronted Goose	J	F	Ø159Ø	Kolguev	Russia	CS007209	2013-08-06	n		69.1469	49.0979
267-364	other	White-fronted Goose	J	F	Ø159Ø	Kolguev	Russia	CS007210	2013-08-06	n		69.1469	49.0979
267-365	other	White-fronted Goose	J	F	Ø159Ø	Kolguev	Russia	CS007211	2013-08-06	n		69.1469	49.0979
267-366	other	White-fronted Goose	J	M	Ø159Ø	Kolguev	Russia	CS007212	2013-08-06	n		69.1469	49.0979
267-367	other	White-fronted Goose	J	F	Ø159Ø	Kolguev	Russia	CS007213	2013-08-06	n		69.1469	49.0979
267-368	other	White-fronted Goose	J	F	Ø159Ø	Kolguev	Russia	CS007214	2013-08-06	n		69.1469	49.0979
267-369	other	White-fronted Goose	J	F	Ø159Ø	Kolguev	Russia	CS007217	2013-08-07	n		69.1469	49.0979
267-370	other	White-fronted Goose	A	M	Ø159Ø	Kolguev	Russia	CS007215	2013-08-07	n		69.1469	49.0979
267-371	other	White-fronted Goose	A	M	Ø159Ø	Kolguev	Russia	CS007216	2013-08-07	n		69.1469	49.0979
267-372	other	White-fronted Goose	A	M	Ø159Ø	Kolguev	Russia	CS007218	2013-08-07	n		69.1469	49.0979
267-373	other	White-fronted Goose	A	M	Ø159Ø	Kolguev	Russia	CS007219	2013-08-07	n		69.1469	49.0979
267-374	other	White-fronted Goose	A	M	Ø159Ø	Kolguev	Russia	U	2013-08-07	n		69.1469	49.0979
267-375	other	White-fronted Goose	A	F	Ø159Ø	Kolguev	Russia	CS007221	2013-08-07	n		69.1469	49.0979
267-376	other	White-fronted Goose	A	M	Ø159Ø	Kolguev	Russia	CS007222	2013-08-07	n		69.1469	49.0979
267-377	other	White-fronted Goose	A	F	Ø159Ø	Kolguev	Russia	CS007223	2013-08-07	n		69.1469	49.0979
267-378	other	White-fronted Goose	A	F	Ø159Ø	Kolguev	Russia	CS007224	2013-08-07	n		69.1469	49.0979
267-379	other	White-fronted Goose	A	M	Ø159Ø	Kolguev	Russia	CS007225	2013-08-07	n		69.1469	49.0979
267-380	other	White-fronted Goose	A	F	Ø159Ø	Kolguev	Russia	CS007226	2013-08-07	n		69.1469	49.0979
267-381	other	White-fronted Goose	A	M	Ø159Ø	Kolguev	Russia	CS007227	2013-08-07	n		69.1469	49.0979
267-382	other	White-fronted Goose	A	F	Ø159Ø	Kolguev	Russia	CS007228	2013-08-07	n		69.1469	49.0979
267-383	other	White-fronted Goose	A	F	Ø159Ø	Kolguev	Russia	CS007229	2013-08-07	n		69.1469	49.0979
267-384	other	White-fronted Goose	A	M	Ø159Ø	Kolguev	Russia	CS007230	2013-08-07	n		69.1469	49.0979
267-385	other	White-fronted Goose	A	F	Ø159Ø	Kolguev	Russia	CS007231	2013-08-07	n		69.1469	49.0979
267-386	other	White-fronted Goose	A	M	Ø159Ø	Kolguev	Russia	CS007232	2013-08-07	n		69.1469	49.0979
267-387	other	White-fronted Goose	A	M	Ø159Ø	Kolguev	Russia	U	2013-08-07	n		69.1469	49.0979
267-388	other	White-fronted Goose	A	F	Ø159Ø	Kolguev	Russia	CS007234	2013-08-07	n		69.1469	49.0979
267-389	other	White-fronted Goose	A	M	Ø159Ø	Kolguev	Russia	CS007235	2013-08-07	n		69.1469	49.0979
267-390	other	White-fronted Goose	A	M	Ø159Ø	Kolguev	Russia	CS007236	2013-08-07	n		69.1469	49.0979
267-391	other	White-fronted Goose	A	F	Ø159Ø	Kolguev	Russia	CS007237	2013-08-07	n		69.1469	49.0979
267-392	other	White-fronted Goose	A	F	Ø159Ø	Kolguev	Russia	CS007238	2013-08-07	n		69.1469	49.0979
267-393	other	White-fronted Goose	A	M	Ø159Ø	Kolguev	Russia	CS007239	2013-08-07	n		69.1469	49.0979
267-394	other	White-fronted Goose	A	M	Ø159Ø	Kolguev	Russia	CS007240	2013-08-07	n		69.1469	49.0979
267-395	other	White-fronted Goose	J	F	Ø159Ø	Kolguev	Russia	CS007243	2013-08-07	n		69.1469	49.0979
267-396	other	White-fronted Goose	J	F	Ø159Ø	Kolguev	Russia	CS007244	2013-08-07	n		69.1469	49.0979
267-397	other	White-fronted Goose	J	F	Ø159Ø	Kolguev	Russia	CS007245	2013-08-07	n		69.1469	49.0979
267-398	other	White-fronted Goose	J	M	Ø159Ø	Kolguev	Russia	CS007246	2013-08-07	n		69.1469	49.0979
267-399	other	White-fronted Goose	J	F	Ø159Ø	Kolguev	Russia	CS007247	2013-08-07	n		69.1469	49.0979
267-400	other	White-fronted Goose	J	M	Ø159Ø	Kolguev	Russia	U	2013-08-07	n		69.1469	49.0979
267-401	other	White-fronted Goose	J	M	Ø159Ø	Kolguev	Russia	CS007249	2013-08-07	n		69.1469	49.0979
267-402	other	White-fronted Goose	J	M	Ø159Ø	Kolguev	Russia	U	2013-08-07	n		69.1469	49.0979
267-403	other	White-fronted Goose	J	F	Ø159Ø	Kolguev	Russia	CS007251	2013-08-07	n		69.1469	49.0979
267-404	other	White-fronted Goose	J	M	Ø159Ø	Kolguev	Russia	CS007253	2013-08-07	n		69.1469	49.0979
267-405	other	White-fronted Goose	J	F	Ø159Ø	Kolguev	Russia	CS007252	2013-08-07	n		69.1469	49.0979
217-10850	tracheal or oropharyngeal swab	White-fronted Goose	J	U	Ø159Ø	Paliastomi Lake	Georgia	U	2011-11-14	n		42.1228	41.7345
217-10851	cloacal swab	White-fronted Goose	J	U	Ø159Ø	Paliastomi Lake	Georgia	U	2011-11-14	n		42.1228	41.7345
217-10852	tracheal or oropharyngeal swab	White-fronted Goose	J	U	Ø159Ø	Paliastomi Lake	Georgia	U	2011-11-14	n		42.1228	41.7345
217-10853	cloacal swab	White-fronted Goose	J	U	Ø159Ø	Paliastomi Lake	Georgia	U	2011-11-14	n		42.1228	41.7345
217-10854	cloacal swab	White-fronted Goose	U	U	Ø159Ø	Paliastomi Lake	Georgia	U	2011-11-14	n		42.1228	41.7345
217-10863	tracheal or oropharyngeal swab	White-fronted Goose	U	U	Ø159Ø	Paliastomi Lake	Georgia	U	2011-11-14	n		42.1228	41.7345
241-722	other	White-fronted Goose	A	F	Ø159Ø	Kolguev	Russia	CS-006851	2011-06-30	n		69.1469	49.0979
241-723	other	White-fronted Goose	A	F	Ø159Ø	Kolguev	Russia	CS-006852	2011-07-01	n		69.1469	49.0979
241-724	other	White-fronted Goose	A	F	Ø159Ø	Kolguev	Russia	CS-006853	2011-07-01	n		69.1469	49.0979
241-725	other	White-fronted Goose	A	F	Ø159Ø	Kolguev	Russia	CS-006892	2011-07-19	n		69.1469	49.0979
241-726	other	White-fronted Goose	A	F	Ø159Ø	Kolguev	Russia	CS-006891	2011-07-19	n		69.1469	49.0979
241-728	other	White-fronted Goose	A	M	Ø159Ø	Kolguev	Russia	CS-006881	2011-07-19	n		69.1469	49.0979
241-729	other	White-fronted Goose	A	M	Ø159Ø	Kolguev	Russia	CS-006882	2011-07-19	n		69.1469	49.0979
241-730	other	White-fronted Goose	A	F	Ø159Ø	Kolguev	Russia	CS-006883	2011-07-19	n		69.1469	49.0979
241-731	other	Bean Goose	A	F	Ø157Ø	Kolguev	Russia	CS-006886	2011-07-19	n		69.1469	49.0979
241-732	other	White-fronted Goose	A	M	Ø159Ø	Kolguev	Russia	CS-006887	2011-07-19	n		69.1469	49.0979
241-733	other	White-fronted Goose	A	F	Ø159Ø	Kolguev	Russia	CS-006888	2011-07-19	n		69.1469	49.0979
241-734	other	White-fronted Goose	A	F	Ø159Ø	Kolguev	Russia	CS-006889	2011-07-19	n		69.1469	49.0979
241-735	other	White-fronted Goose	A	M	Ø159Ø	Kolguev	Russia	CS-006890	2011-07-19	n		69.1469	49.0979
241-736	other	White-fronted Goose	A	F	Ø159Ø	Kolguev	Russia	CS-006893	2011-07-19	n		69.1469	49.0979
241-737	other	White-fronted Goose	A	M	Ø159Ø	Kolguev	Russia	CS-004601	2011-07-20	n		69.1469	49.0979
241-738	other	White-fronted Goose	A	F	Ø159Ø	Kolguev	Russia	CS-004602	2011-07-20	n		69.1469	49.0979
241-739	other	White-fronted Goose	A	M	Ø159Ø	Kolguev	Russia	CS-004603	2011-07-20	n		69.1469	49.0979
241-740	other	White-fronted Goose	A	M	Ø159Ø	Kolguev	Russia	CS-004604	2011-07-20	n		69.1469	49.0979
241-741	other	White-fronted Goose	A	F	Ø159Ø	Kolguev	Russia	CS-004605	2011-07-20	n		69.1469	49.0979
241-743	other	White-fronted Goose	A	M	Ø159Ø	Kolguev	Russia	CS-004606	2011-07-20	n		69.1469	49.0979
241-744	other	White-fronted Goose	J	M	Ø159Ø	Kolguev	Russia	CS-004607	2011-07-20	n		69.1469	49.0979
241-745	other	White-fronted Goose	A	M	Ø159Ø	Kolguev	Russia	CS-004608	2011-07-20	n		69.1469	49.0979
241-746	other	White-fronted Goose	A	M	Ø159Ø	Kolguev	Russia	CS-004609	2011-07-20	n		69.1469	49.0979
241-747	other	White-fronted Goose	A	F	Ø159Ø	Kolguev	Russia	CS-004610	2011-07-20	n		69.1469	49.0979
241-748	other	White-fronted Goose	A	M	Ø159Ø	Kolguev	Russia	CS-004611	2011-07-20	n		69.1469	49.0979
241-749	other	White-fronted Goose	A	F	Ø159Ø	Kolguev	Russia	CS-004612	2011-07-20	n		69.1469	49.0979
241-750	other	White-fronted Goose	A	M	Ø159Ø	Kolguev	Russia	CS-004613	2011-07-20	n		69.1469	49.0979
241-751	other	White-fronted Goose	A	M	Ø159Ø	Kolguev	Russia	CS-004614	2011-07-20	n		69.1469	49.0979
241-752	other	White-fronted Goose	A	F	Ø159Ø	Kolguev	Russia	CS-004615	2011-07-20	n		69.1469	49.0979
241-753	other	White-fronted Goose	A	M	Ø159Ø	Kolguev	Russia	CS-004616	2011-07-20	n		69.1469	49.0979
241-754	other	White-fronted Goose	A	F	Ø159Ø	Kolguev	Russia	CS-004617	2011-07-20	n		69.1469	49.0979
241-755	other	White-fronted Goose	A	F	Ø159Ø	Kolguev	Russia	CS-004618	2011-07-20	n		69.1469	49.0979
241-756	other	White-fronted Goose	A	F	Ø159Ø	Kolguev	Russia	CS-004619	2011-07-20	n		69.1469	49.0979
241-757	other	White-fronted Goose	A	F	Ø159Ø	Kolguev	Russia	CS-004620	2011-07-20	n		69.1469	49.0979
241-758	other	White-fronted Goose	A	F	Ø159Ø	Kolguev	Russia	CS-004621	2011-07-20	n		69.1469	49.0979
241-759	other	White-fronted Goose	A	F	Ø159Ø	Kolguev	Russia	CS-004622	2011-07-20	n		69.1469	49.0979
241-760	other	White-fronted Goose	A	F	Ø159Ø	Kolguev	Russia	CS-004623	2011-07-20	n		69.1469	49.0979
241-761	other	White-fronted Goose	A	M	Ø159Ø	Kolguev	Russia	CS-004624	2011-07-20	n		69.1469	49.0979
241-762	other	White-fronted Goose	A	M	Ø159Ø	Kolguev	Russia	CS-004625	2011-07-20	n		69.1469	49.0979
241-763	other	White-fronted Goose	J	F	Ø159Ø	Kolguev	Russia	CS-004626	2011-07-20	n		69.1469	49.0979
241-764	other	White-fronted Goose	A	M	Ø159Ø	Kolguev	Russia	CS-004627	2011-07-20	n		69.1469	49.0979
241-765	other	White-fronted Goose	A	M	Ø159Ø	Kolguev	Russia	CS-004628	2011-07-20	n		69.1469	49.0979
241-766	other	White-fronted Goose	A	F	Ø159Ø	Kolguev	Russia	CS-004629	2011-07-20	n		69.1469	49.0979
241-767	other	White-fronted Goose	A	F	Ø159Ø	Kolguev	Russia	CS-004630	2011-07-20	n		69.1469	49.0979
241-768	other	White-fronted Goose	J	F	Ø159Ø	Kolguev	Russia	CS-004631	2011-07-20	n		69.1469	49.0979
241-769	other	White-fronted Goose	A	F	Ø159Ø	Kolguev	Russia	CS-004632	2011-07-20	n		69.1469	49.0979
241-770	other	White-fronted Goose	A	F	Ø159Ø	Kolguev	Russia	CS-004633	2011-07-20	n		69.1469	49.0979
241-771	other	Bean Goose	A	F	Ø157Ø	Kolguev	Russia	CS-004634	2011-07-21	n		69.1469	49.0979
241-772	other	Bean Goose	A	F	Ø157Ø	Kolguev	Russia	CS-004635	2011-07-21	n		69.1469	49.0979
241-773	other	Bean Goose	A	F	Ø157Ø	Kolguev	Russia	CS-004636	2011-07-21	n		69.1469	49.0979
241-774	other	Bean Goose	A	F	Ø157Ø	Kolguev	Russia	CS-004637	2011-07-21	n		69.1469	49.0979
241-775	other	Bean Goose	A	F	Ø157Ø	Kolguev	Russia	CS-004638	2011-07-21	n		69.1469	49.0979
241-776	other	Bean Goose	A	M	Ø157Ø	Kolguev	Russia	CS-004639	2011-07-21	n		69.1469	49.0979
241-777	other	Bean Goose	A	F	Ø157Ø	Kolguev	Russia	CS-004640	2011-07-21	n		69.1469	49.0979
241-778	other	Bean Goose	A	M	Ø157Ø	Kolguev	Russia	CS-004641	2011-07-21	n		69.1469	49.0979
241-779	other	White-fronted Goose	A	M	Ø159Ø	Kolguev	Russia	CS-004642	2011-07-21	n		69.1469	49.0979
241-780	other	White-fronted Goose	A	F	Ø159Ø	Kolguev	Russia	CS-004643	2011-07-21	n		69.1469	49.0979
241-781	other	White-fronted Goose	A	M	Ø159Ø	Kolguev	Russia	CS-004644	2011-07-21	n		69.1469	49.0979
241-782	other	White-fronted Goose	A	M	Ø159Ø	Kolguev	Russia	CS-004645	2011-07-21	n		69.1469	49.0979
241-783	other	White-fronted Goose	A	F	Ø159Ø	Kolguev	Russia	CS-004646	2011-07-21	n		69.1469	49.0979
241-784	other	White-fronted Goose	A	M	Ø159Ø	Kolguev	Russia	CS-004647	2011-07-21	n		69.1469	49.0979
241-785	other	White-fronted Goose	A	F	Ø159Ø	Kolguev	Russia	CS-004648	2011-07-21	n		69.1469	49.0979
241-786	other	White-fronted Goose	J	M	Ø159Ø	Kolguev	Russia	CS-004649	2011-07-21	n		69.1469	49.0979
241-787	other	White-fronted Goose	A	F	Ø159Ø	Kolguev	Russia	CS-004650	2011-07-21	n		69.1469	49.0979
241-788	other	White-fronted Goose	A	M	Ø159Ø	Kolguev	Russia	CS-004651	2011-07-21	n		69.1469	49.0979
241-789	other	Bean Goose	A	M	Ø157Ø	Kolguev	Russia	CS-004652	2011-07-21	n		69.1469	49.0979
241-790	other	White-fronted Goose	J	M	Ø159Ø	Kolguev	Russia	CS-004653	2011-07-21	n		69.1469	49.0979
241-791	other	White-fronted Goose	A	F	Ø159Ø	Kolguev	Russia	CS-004654	2011-07-21	n		69.1469	49.0979
241-792	other	White-fronted Goose	A	F	Ø159Ø	Kolguev	Russia	CS-004655	2011-07-21	n		69.1469	49.0979
241-793	other	White-fronted Goose	A	F	Ø159Ø	Kolguev	Russia	CS-004656	2011-07-21	n		69.1469	49.0979
241-794	other	White-fronted Goose	A	F	Ø159Ø	Kolguev	Russia	CS-004657	2011-07-21	n		69.1469	49.0979
241-795	other	White-fronted Goose	J	M	Ø159Ø	Kolguev	Russia	CS-004658	2011-07-21	n		69.1469	49.0979
241-796	other	White-fronted Goose	A	F	Ø159Ø	Kolguev	Russia	CS-004659	2011-07-21	n		69.1469	49.0979
241-797	other	Bean Goose	A	F	Ø157Ø	Kolguev	Russia	CS-004660	2011-07-21	n		69.1469	49.0979
241-798	other	White-fronted Goose	A	M	Ø159Ø	Kolguev	Russia	CS-004661	2011-07-21	n		69.1469	49.0979
241-799	other	White-fronted Goose	A	M	Ø159Ø	Kolguev	Russia	CS-004662	2011-07-22	n		69.1469	49.0979
241-800	other	White-fronted Goose	A	M	Ø159Ø	Kolguev	Russia	CS-004663	2011-07-22	n		69.1469	49.0979
241-801	other	Bean Goose	A	F	Ø157Ø	Kolguev	Russia	CS-004664	2011-07-22	n		69.1469	49.0979
241-802	other	Bean Goose	A	F	Ø157Ø	Kolguev	Russia	CS-004665	2011-07-22	n		69.1469	49.0979
241-803	other	Bean Goose	A	M	Ø157Ø	Kolguev	Russia	CS-004666	2011-07-22	n		69.1469	49.0979
241-804	other	White-fronted Goose	J	F	Ø159Ø	Kolguev	Russia	CS-004667	2011-07-22	n		69.1469	49.0979
241-805	other	Bean Goose	A	M	Ø157Ø	Kolguev	Russia	CS-004668	2011-07-22	n		69.1469	49.0979
241-806	other	White-fronted Goose	A	F	Ø159Ø	Kolguev	Russia	CS-004669	2011-07-22	n		69.1469	49.0979
241-807	other	White-fronted Goose	A	M	Ø159Ø	Kolguev	Russia	CS-004670	2011-07-22	n		69.1469	49.0979
241-808	other	White-fronted Goose	J	F	Ø159Ø	Kolguev	Russia	CS-004671	2011-07-23	n		69.1469	49.0979
241-809	other	White-fronted Goose	A	M	Ø159Ø	Kolguev	Russia	CS-004672	2011-07-23	n		69.1469	49.0979
241-810	other	White-fronted Goose	A	M	Ø159Ø	Kolguev	Russia	CS-004673	2011-07-23	n		69.1469	49.0979
241-811	other	White-fronted Goose	A	M	Ø159Ø	Kolguev	Russia	CS-004674	2011-07-23	n		69.1469	49.0979
241-812	other	White-fronted Goose	A	M	Ø159Ø	Kolguev	Russia	CS-004675	2011-07-23	n		69.1469	49.0979
241-813	other	White-fronted Goose	A	F	Ø159Ø	Kolguev	Russia	CS-004676	2011-07-23	n		69.1469	49.0979
241-814	other	White-fronted Goose	J	M	Ø159Ø	Kolguev	Russia	CS-004677	2011-07-23	n		69.1469	49.0979
241-815	other	White-fronted Goose	A	M	Ø159Ø	Kolguev	Russia	CS-004678	2011-07-23	n		69.1469	49.0979
241-816	other	White-fronted Goose	A	M	Ø159Ø	Kolguev	Russia	CS-004679	2011-07-23	n		69.1469	49.0979
241-817	other	White-fronted Goose	A	M	Ø159Ø	Kolguev	Russia	CS-004680	2011-07-23	n		69.1469	49.0979
241-818	other	White-fronted Goose	A	F	Ø159Ø	Kolguev	Russia	CS-004681	2011-07-23	n		69.1469	49.0979
241-819	other	White-fronted Goose	A	F	Ø159Ø	Kolguev	Russia	CS-004682	2011-07-23	n		69.1469	49.0979
241-820	other	White-fronted Goose	A	M	Ø159Ø	Kolguev	Russia	CS-004683	2011-07-23	n		69.1469	49.0979
241-821	other	White-fronted Goose	A	F	Ø159Ø	Kolguev	Russia	CS-004684	2011-07-23	n		69.1469	49.0979
241-822	other	White-fronted Goose	A	F	Ø159Ø	Kolguev	Russia	CS-004685	2011-07-23	n		69.1469	49.0979
241-823	other	White-fronted Goose	A	F	Ø159Ø	Kolguev	Russia	CS-004686	2011-07-23	n		69.1469	49.0979
241-824	other	White-fronted Goose	A	F	Ø159Ø	Kolguev	Russia	CS-004687	2011-07-23	n		69.1469	49.0979
241-825	other	White-fronted Goose	A	M	Ø159Ø	Kolguev	Russia	CS-004688	2011-07-23	n		69.1469	49.0979
241-826	other	White-fronted Goose	A	F	Ø159Ø	Kolguev	Russia	CS-004689	2011-07-23	n		69.1469	49.0979
241-827	other	White-fronted Goose	A	F	Ø159Ø	Kolguev	Russia	CS-004690	2011-07-23	n		69.1469	49.0979
241-828	other	White-fronted Goose	A	M	Ø159Ø	Kolguev	Russia	CS-004691	2011-07-23	n		69.1469	49.0979
241-829	other	White-fronted Goose	A	F	Ø159Ø	Kolguev	Russia	CS-004692	2011-07-23	n		69.1469	49.0979
244-1	other	White-fronted Goose	A	F	Ø159Ø	Kologriv	Russia	CS-006092	2011-05-07	n		58.4827	44.181
244-2	other	White-fronted Goose	A	F	Ø159Ø	Kologriv	Russia	CS-006091	2011-05-07	n		58.4827	44.181
244-3	other	White-fronted Goose	A	M	Ø159Ø	Kologriv	Russia	CS-006041	2011-05-07	n		58.4827	44.181
244-4	other	White-fronted Goose	A	M	Ø159Ø	Kologriv	Russia	CS-006042	2011-05-07	n		58.4827	44.181
244-5	other	White-fronted Goose	A	M	Ø159Ø	Kologriv	Russia	CS-006034	2011-05-07	n		58.4827	44.181
244-6	other	White-fronted Goose	A	F	Ø159Ø	Kologriv	Russia	CS-006031	2011-05-07	n		58.4827	44.181
244-7	other	White-fronted Goose	A	F	Ø159Ø	Kologriv	Russia	CS-006032	2011-05-07	n		58.4827	44.181
244-8	other	White-fronted Goose	A	F	Ø159Ø	Kologriv	Russia	CS-006033	2011-05-07	n		58.4827	44.181
244-9	other	White-fronted Goose	A	F	Ø159Ø	Kologriv	Russia	CS-006062	2011-05-07	n		58.4827	44.181
244-10	other	White-fronted Goose	A	F	Ø159Ø	Kologriv	Russia	CS-006061	2011-05-07	n		58.4827	44.181
244-11	other	White-fronted Goose	A	F	Ø159Ø	Kologriv	Russia	CS-005909	2011-05-07	n		58.4827	44.181
244-12	other	White-fronted Goose	J	F	Ø159Ø	Kologriv	Russia	CS-005910	2011-05-07	n		58.4827	44.181
244-13	other	White-fronted Goose	A	M	Ø159Ø	Kologriv	Russia	CS-006064	2011-05-07	n		58.4827	44.181
244-14	other	White-fronted Goose	J	F	Ø159Ø	Kologriv	Russia	CS-006063	2011-05-07	n		58.4827	44.181
244-15	other	White-fronted Goose	A	F	Ø159Ø	Kologriv	Russia	CS-006065	2011-05-07	n		58.4827	44.181
244-16	other	White-fronted Goose	J	F	Ø159Ø	Kologriv	Russia	CS-006066	2011-05-07	n		58.4827	44.181
244-17	other	White-fronted Goose	A	F	Ø159Ø	Kologriv	Russia	CS-006093	2011-05-09	n		58.4827	44.181
244-18	other	White-fronted Goose	A	F	Ø159Ø	Kologriv	Russia	CS-006094	2011-05-09	n		58.4827	44.181
244-19	other	White-fronted Goose	A	F	Ø159Ø	Kologriv	Russia	CS-006095	2011-05-09	n		58.4827	44.181
244-20	other	White-fronted Goose	A	F	Ø159Ø	Kologriv	Russia	CS-006096	2011-05-09	n		58.4827	44.181
244-21	other	White-fronted Goose	A	F	Ø159Ø	Kologriv	Russia	CS-006097	2011-05-09	n		58.4827	44.181
244-22	other	White-fronted Goose	A	M	Ø159Ø	Kologriv	Russia	CS-006098	2011-05-09	n		58.4827	44.181
244-23	other	White-fronted Goose	A	M	Ø159Ø	Kologriv	Russia	CS-006099	2011-05-09	n		58.4827	44.181
244-24	other	White-fronted Goose	A	M	Ø159Ø	Kologriv	Russia	CS-006100	2011-05-09	n		58.4827	44.181
244-25	other	White-fronted Goose	A	F	Ø159Ø	Kologriv	Russia	CS-006002	2011-05-09	n		58.4827	44.181
244-26	other	White-fronted Goose	A	F	Ø159Ø	Kologriv	Russia	CS-006001	2011-05-09	n		58.4827	44.181
244-27	other	White-fronted Goose	A	F	Ø159Ø	Kologriv	Russia	CS-006003	2011-05-09	n		58.4827	44.181
244-28	other	White-fronted Goose	A	F	Ø159Ø	Kologriv	Russia	CS-006004	2011-05-09	n		58.4827	44.181
244-29	other	White-fronted Goose	A	M	Ø159Ø	Kologriv	Russia	CS-006006	2011-05-09	n		58.4827	44.181
244-30	other	White-fronted Goose	A	F	Ø159Ø	Kologriv	Russia	CS-006005	2011-05-09	n		58.4827	44.181
244-31	other	White-fronted Goose	J	F	Ø159Ø	Kologriv	Russia	CS-006007	2011-05-09	n		58.4827	44.181
244-32	other	White-fronted Goose	A	F	Ø159Ø	Kologriv	Russia	CS-006008	2011-05-09	n		58.4827	44.181
244-33	other	White-fronted Goose	A	F	Ø159Ø	Kologriv	Russia	CS-006009	2011-05-09	n		58.4827	44.181
244-34	other	White-fronted Goose	A	F	Ø159Ø	Kologriv	Russia	CS-006010	2011-05-09	n		58.4827	44.181
244-35	other	White-fronted Goose	A	F	Ø159Ø	Kologriv	Russia	CS-006069	2011-05-09	n		58.4827	44.181
244-36	other	White-fronted Goose	A	M	Ø159Ø	Kologriv	Russia	CS-006067	2011-05-09	n		58.4827	44.181
244-37	other	White-fronted Goose	A	M	Ø159Ø	Kologriv	Russia	CS-006068	2011-05-09	n		58.4827	44.181
244-38	other	White-fronted Goose	A	M	Ø159Ø	Kologriv	Russia	CS-006070	2011-05-09	n		58.4827	44.181
244-39	other	White-fronted Goose	A	M	Ø159Ø	Kologriv	Russia	CS-006021	2011-05-09	n		58.4827	44.181
244-40	other	White-fronted Goose	A	F	Ø159Ø	Kologriv	Russia	CS-006022	2011-05-09	n		58.4827	44.181
244-41	other	White-fronted Goose	A	F	Ø159Ø	Kologriv	Russia	CS-006024	2011-05-09	n		58.4827	44.181
244-42	other	White-fronted Goose	A	M	Ø159Ø	Kologriv	Russia	CS-006023	2011-05-09	n		58.4827	44.181
244-43	other	White-fronted Goose	A	F	Ø159Ø	Kologriv	Russia	CS-006025	2011-05-09	n		58.4827	44.181
244-44	other	White-fronted Goose	A	F	Ø159Ø	Kologriv	Russia	CS-006026	2011-05-09	n		58.4827	44.181
256-061	tracheal or oropharyngeal swab	White-fronted Goose	A	U	Ø159Ø	Sarród	Hungary	no ring	2012-01-12	n		47.6621	16.8663
256-062	tracheal or oropharyngeal swab	White-fronted Goose	A	U	Ø159Ø	Sarród	Hungary	no ring	2012-01-12	n		47.6621	16.8663
256-063	tracheal or oropharyngeal swab	White-fronted Goose	A	U	Ø159Ø	Sarród	Hungary	no ring	2012-01-12	n		47.6621	16.8663
256-064	tracheal or oropharyngeal swab	White-fronted Goose	A	U	Ø159Ø	Sarród	Hungary	no ring	2012-01-12	n		47.6621	16.8663
256-065	tracheal or oropharyngeal swab	White-fronted Goose	A	U	Ø159Ø	Sarród	Hungary	no ring	2012-01-12	n		47.6621	16.8663
256-066	tracheal or oropharyngeal swab	White-fronted Goose	A	U	Ø159Ø	Sarród	Hungary	no ring	2012-01-12	n		47.6621	16.8663
256-067	tracheal or oropharyngeal swab	White-fronted Goose	A	U	Ø159Ø	Sarród	Hungary	no ring	2012-01-12	n		47.6621	16.8663
256-068	tracheal or oropharyngeal swab	White-fronted Goose	A	U	Ø159Ø	Sarród	Hungary	no ring	2012-01-12	n		47.6621	16.8663
256-069	other	White-fronted Goose	A	U	Ø159Ø	Fertőhomok	Hungary	no ring	2012-01-15	n		47.635	16.7632
256-070	other	White-fronted Goose	A	U	Ø159Ø	Fertőhomok	Hungary	no ring	2012-01-15	n		47.635	16.7632
256-071	other	White-fronted Goose	J	U	Ø159Ø	Fertőhomok	Hungary	no ring	2012-01-15	n		47.635	16.7632
256-072	other	White-fronted Goose	A	U	Ø159Ø	Hegykő	Hungary	no ring	2012-01-15	n		47.6088	16.7984
256-073	other	White-fronted Goose	A	U	Ø159Ø	Hegykő	Hungary	no ring	2012-01-15	n		47.6088	16.7984
256-074	other	Bean Goose	U	U	Ø157Ø	Hegykő	Hungary	no ring	2012-01-15	n		47.6088	16.7984
256-075	other	White-fronted Goose	A	U	Ø159Ø	Hegykő	Hungary	no ring	2012-01-15	n		47.6088	16.7984
256-076	other	Bean Goose	J	U	Ø157Ø	Fertőszéplak	Hungary	no ring	2012-01-15	n		47.6156	16.835
256-077	other	Bean Goose	A	U	Ø157Ø	Fertőszéplak	Hungary	no ring	2012-01-15	n		47.6156	16.835
256-080	fresh feces	White-fronted Goose	U	U	Ø159Ø	Hegykő	Hungary	no ring	2012-01-22	n		47.6088	16.7984
256-081	fresh feces	White-fronted Goose	U	U	Ø159Ø	Hegykő	Hungary	no ring	2012-01-22	n		47.6088	16.7984
256-082	fresh feces	White-fronted Goose	U	U	Ø159Ø	Hegykő	Hungary	no ring	2012-01-22	n		47.6088	16.7984
256-083	fresh feces	White-fronted Goose	U	U	Ø159Ø	Hegykő	Hungary	no ring	2012-01-22	n		47.6088	16.7984
256-084	fresh feces	White-fronted Goose	U	U	Ø159Ø	Hegykő	Hungary	no ring	2012-01-22	n		47.6088	16.7984
256-085	fresh feces	White-fronted Goose	U	U	Ø159Ø	Hegykő	Hungary	no ring	2012-01-22	n		47.6088	16.7984
256-086	fresh feces	White-fronted Goose	U	U	Ø159Ø	Hegykő	Hungary	no ring	2012-01-22	n		47.6088	16.7984
256-087	fresh feces	White-fronted Goose	U	U	Ø159Ø	Hegykő	Hungary	no ring	2012-01-22	n		47.6088	16.7984
256-088	fresh feces	White-fronted Goose	U	U	Ø159Ø	Hegykő	Hungary	no ring	2012-01-22	n		47.6088	16.7984
256-089	fresh feces	White-fronted Goose	U	U	Ø159Ø	Hegykő	Hungary	no ring	2012-01-22	n		47.6088	16.7984
256-090	fresh feces	White-fronted Goose	U	U	Ø159Ø	Hegykő	Hungary	no ring	2012-01-22	n		47.6088	16.7984
256-091	fresh feces	White-fronted Goose	U	U	Ø159Ø	Hegykő	Hungary	no ring	2012-01-22	n		47.6088	16.7984
256-092	fresh feces	White-fronted Goose	U	U	Ø159Ø	Hegykő	Hungary	no ring	2012-01-22	n		47.6088	16.7984
256-093	fresh feces	White-fronted Goose	U	U	Ø159Ø	Hegykő	Hungary	no ring	2012-01-22	n		47.6088	16.7984
256-094	fresh feces	White-fronted Goose	U	U	Ø159Ø	Hegykő	Hungary	no ring	2012-01-22	n		47.6088	16.7984
256-095	fresh feces	White-fronted Goose	U	U	Ø159Ø	Hegykő	Hungary	no ring	2012-01-22	n		47.6088	16.7984
256-096	fresh feces	White-fronted Goose	U	U	Ø159Ø	Hegykő	Hungary	no ring	2012-01-22	n		47.6088	16.7984
256-097	fresh feces	White-fronted Goose	U	U	Ø159Ø	Hegykő	Hungary	no ring	2012-01-22	n		47.6088	16.7984
256-098	fresh feces	White-fronted Goose	U	U	Ø159Ø	Hegykő	Hungary	no ring	2012-01-22	n		47.6088	16.7984
256-099	fresh feces	White-fronted Goose	U	U	Ø159Ø	Hegykő	Hungary	no ring	2012-01-22	n		47.6088	16.7984
256-100	fresh feces	White-fronted Goose	U	U	Ø159Ø	Hegykő	Hungary	no ring	2012-01-22	n		47.6088	16.7984
256-101	fresh feces	White-fronted Goose	U	U	Ø159Ø	Hegykő	Hungary	no ring	2012-01-22	n		47.6088	16.7984
256-102	fresh feces	White-fronted Goose	U	U	Ø159Ø	Hegykő	Hungary	no ring	2012-01-22	n		47.6088	16.7984
256-103	fresh feces	White-fronted Goose	U	U	Ø159Ø	Hegykő	Hungary	no ring	2012-01-22	n		47.6088	16.7984
256-104	fresh feces	White-fronted Goose	U	U	Ø159Ø	Hegykő	Hungary	no ring	2012-01-22	n		47.6088	16.7984
256-105	fresh feces	White-fronted Goose	U	U	Ø159Ø	Hegykő	Hungary	no ring	2012-01-22	n		47.6088	16.7984
256-106	fresh feces	White-fronted Goose	U	U	Ø159Ø	Hegykő	Hungary	no ring	2012-01-22	n		47.6088	16.7984
256-107	fresh feces	White-fronted Goose	U	U	Ø159Ø	Hegykő	Hungary	no ring	2012-01-22	n		47.6088	16.7984
256-108	fresh feces	White-fronted Goose	U	U	Ø159Ø	Hegykő	Hungary	no ring	2012-01-22	n		47.6088	16.7984
256-109	fresh feces	White-fronted Goose	U	U	Ø159Ø	Hegykő	Hungary	no ring	2012-01-22	n		47.6088	16.7984
256-110	fresh feces	White-fronted Goose	U	U	Ø159Ø	Hegykő	Hungary	no ring	2012-01-22	n		47.6088	16.7984
256-111	fresh feces	White-fronted Goose	U	U	Ø159Ø	Hegykő	Hungary	no ring	2012-01-22	n		47.6088	16.7984
256-112	fresh feces	White-fronted Goose	U	U	Ø159Ø	Hegykő	Hungary	no ring	2012-01-22	n		47.6088	16.7984
256-113	fresh feces	White-fronted Goose	U	U	Ø159Ø	Hegykő	Hungary	no ring	2012-01-22	n		47.6088	16.7984
256-114	fresh feces	White-fronted Goose	U	U	Ø159Ø	Hegykő	Hungary	no ring	2012-01-22	n		47.6088	16.7984
256-115	fresh feces	White-fronted Goose	U	U	Ø159Ø	Hegykő	Hungary	no ring	2012-01-22	n		47.6088	16.7984
256-116	fresh feces	White-fronted Goose	U	U	Ø159Ø	Hegykő	Hungary	no ring	2012-01-22	n		47.6088	16.7984
256-117	fresh feces	White-fronted Goose	U	U	Ø159Ø	Hegykő	Hungary	no ring	2012-01-22	n		47.6088	16.7984
256-118	fresh feces	White-fronted Goose	U	U	Ø159Ø	Hegykő	Hungary	no ring	2012-01-22	n		47.6088	16.7984
256-119	fresh feces	White-fronted Goose	U	U	Ø159Ø	Hegykő	Hungary	no ring	2012-01-22	n		47.6088	16.7984
256-120	fresh feces	White-fronted Goose	U	U	Ø159Ø	Hegykő	Hungary	no ring	2012-01-22	n		47.6088	16.7984
256-121	fresh feces	White-fronted Goose	U	U	Ø159Ø	Hegykő	Hungary	no ring	2012-01-22	n		47.6088	16.7984
256-122	fresh feces	White-fronted Goose	U	U	Ø159Ø	Hegykő	Hungary	no ring	2012-01-22	n		47.6088	16.7984
256-123	fresh feces	White-fronted Goose	U	U	Ø159Ø	Hegykő	Hungary	no ring	2012-01-22	n		47.6088	16.7984
256-124	fresh feces	White-fronted Goose	U	U	Ø159Ø	Hegykő	Hungary	no ring	2012-01-22	n		47.6088	16.7984
256-125	fresh feces	White-fronted Goose	U	U	Ø159Ø	Hegykő	Hungary	no ring	2012-01-22	n		47.6088	16.7984
256-126	fresh feces	White-fronted Goose	U	U	Ø159Ø	Hegykő	Hungary	no ring	2012-01-22	n		47.6088	16.7984
256-127	fresh feces	White-fronted Goose	U	U	Ø159Ø	Hegykő	Hungary	no ring	2012-01-22	n		47.6088	16.7984
256-128	fresh feces	White-fronted Goose	U	U	Ø159Ø	Hegykő	Hungary	no ring	2012-01-22	n		47.6088	16.7984
256-129	fresh feces	White-fronted Goose	U	U	Ø159Ø	Hegykő	Hungary	no ring	2012-01-22	n		47.6088	16.7984
256-130	fresh feces	White-fronted Goose	U	U	Ø159Ø	Hegykő	Hungary	no ring	2012-01-22	n		47.6088	16.7984
256-131	fresh feces	White-fronted Goose	U	U	Ø159Ø	Hegykő	Hungary	no ring	2012-01-22	n		47.6088	16.7984
256-132	fresh feces	White-fronted Goose	U	U	Ø159Ø	Hegykő	Hungary	no ring	2012-01-22	n		47.6088	16.7984
256-133	fresh feces	White-fronted Goose	U	U	Ø159Ø	Hegykő	Hungary	no ring	2012-01-22	n		47.6088	16.7984
256-134	fresh feces	White-fronted Goose	U	U	Ø159Ø	Hegykő	Hungary	no ring	2012-01-22	n		47.6088	16.7984
256-135	fresh feces	White-fronted Goose	U	U	Ø159Ø	Hegykő	Hungary	no ring	2012-01-22	n		47.6088	16.7984
256-136	fresh feces	White-fronted Goose	U	U	Ø159Ø	Hegykő	Hungary	no ring	2012-01-22	n		47.6088	16.7984
256-137	fresh feces	White-fronted Goose	U	U	Ø159Ø	Hegykő	Hungary	no ring	2012-01-22	n		47.6088	16.7984
256-138	fresh feces	White-fronted Goose	U	U	Ø159Ø	Hegykő	Hungary	no ring	2012-01-22	n		47.6088	16.7984
256-139	fresh feces	White-fronted Goose	U	U	Ø159Ø	Hegykő	Hungary	no ring	2012-01-22	n		47.6088	16.7984
256-140	fresh feces	White-fronted Goose	U	U	Ø159Ø	Hegykő	Hungary	no ring	2012-01-22	n		47.6088	16.7984
256-141	fresh feces	White-fronted Goose	U	U	Ø159Ø	Hegykő	Hungary	no ring	2012-01-22	n		47.6088	16.7984
256-151	other	Bean Goose	A	U	Ø157Ø	Hegykő	Hungary	no ring	2012-02-04	n		47.6088	16.7984
256-152	other	White-fronted Goose	A	U	Ø159Ø	Hegykő	Hungary	no ring	2012-02-04	n		47.6088	16.7984
256-153	tracheal or oropharyngeal swab	White-fronted Goose	J	U	Ø159Ø	Hegykő	Hungary	no ring	2012-02-04	n		47.6088	16.7984
241-50	tracheal or oropharyngeal swab	Bean Goose	J	F	Ø157Ø	Fertőújlak	Hungary	PH01468	2010-11-23	n		47.6927	16.8452
241-51	cloacal swab	Bean Goose	J	F	Ø157Ø	Fertőújlak	Hungary	PH01468	2010-11-23	n		47.6927	16.8452
241-52	tracheal or oropharyngeal swab	Bean Goose	J	M	Ø157Ø	Fertőújlak	Hungary	PH01469	2010-11-23	n		47.6927	16.8452
241-53	cloacal swab	Bean Goose	J	M	Ø157Ø	Fertőújlak	Hungary	PH01469	2010-11-23	n		47.6927	16.8452
241-54	tracheal or oropharyngeal swab	Bean Goose	A	M	Ø157Ø	Fertőújlak	Hungary	PH01470	2010-11-23	n		47.6927	16.8452
241-55	cloacal swab	Bean Goose	A	M	Ø157Ø	Fertőújlak	Hungary	PH01470	2010-11-23	n		47.6927	16.8452
241-56	tracheal or oropharyngeal swab	Bean Goose	J	F	Ø157Ø	Fertőújlak	Hungary	PH01471	2010-11-23	n		47.6927	16.8452
241-57	cloacal swab	Bean Goose	J	F	Ø157Ø	Fertőújlak	Hungary	PH01471	2010-11-23	n		47.6927	16.8452
241-58	tracheal or oropharyngeal swab	Bean Goose	A	M	Ø157Ø	Fertőújlak	Hungary	PH01472	2010-11-23	n		47.6927	16.8452
241-59	cloacal swab	Bean Goose	A	M	Ø157Ø	Fertőújlak	Hungary	PH01472	2010-11-23	n		47.6927	16.8452
241-60	tracheal or oropharyngeal swab	Bean Goose	A	F	Ø157Ø	Fertőújlak	Hungary	PH01473	2010-11-23	n		47.6927	16.8452
241-61	cloacal swab	Bean Goose	A	F	Ø157Ø	Fertőújlak	Hungary	PH01473	2010-11-23	n		47.6927	16.8452
241-62	tracheal or oropharyngeal swab	Bean Goose	J	F	Ø157Ø	Fertőújlak	Hungary	PH01474	2010-11-23	p	28.75	47.6927	16.8452
241-63	cloacal swab	Bean Goose	J	F	Ø157Ø	Fertőújlak	Hungary	PH01474	2010-11-23	p	25.8	47.6927	16.8452
241-64	tracheal or oropharyngeal swab	Bean Goose	A	M	Ø157Ø	Fertőújlak	Hungary	PH01475	2010-11-23	p	33.88	47.6927	16.8452
241-65	cloacal swab	Bean Goose	A	M	Ø157Ø	Fertőújlak	Hungary	PH01475	2010-11-23	p	33.53	47.6927	16.8452
241-66	tracheal or oropharyngeal swab	Bean Goose	J	M	Ø157Ø	Fertőújlak	Hungary	PH01476	2010-11-23	p	25.86	47.6927	16.8452
241-67	cloacal swab	Bean Goose	J	M	Ø157Ø	Fertőújlak	Hungary	PH01476	2010-11-23	p	37.92	47.6927	16.8452
243-419	other	White-fronted Goose	A	M	Ø159Ø	Šilutė	Lithuania	MA1373	2011-05-03	n		55.3412	21.4599
243-420	other	White-fronted Goose	A	M	Ø159Ø	Šilutė	Lithuania	MA1374	2011-05-03	n		55.3412	21.4599
243-421	other	White-fronted Goose	A	F	Ø159Ø	Šilutė	Lithuania	MA1375	2011-05-03	n		55.3412	21.4599
243-422	other	White-fronted Goose	A	M	Ø159Ø	Šilutė	Lithuania	MA1376	2011-05-03	n		55.3412	21.4599
243-423	other	White-fronted Goose	A	M	Ø159Ø	Šilutė	Lithuania	MA1022	2011-05-04	n		55.3412	21.4599
243-424	other	White-fronted Goose	A	U	Ø159Ø	Šilutė	Lithuania	MA1023	2011-05-04	n		55.3412	21.4599
243-425	other	White-fronted Goose	A	U	Ø159Ø	Šilutė	Lithuania	MA1024	2011-05-04	n		55.3412	21.4599
243-426	other	White-fronted Goose	A	U	Ø159Ø	Šilutė	Lithuania	MA1025	2011-05-04	n		55.3412	21.4599
243-427	other	White-fronted Goose	A	U	Ø159Ø	Šilutė	Lithuania	MA1026	2011-05-04	n		55.3412	21.4599
243-428	other	White-fronted Goose	A	U	Ø159Ø	Šilutė	Lithuania	MA1027	2011-05-04	n		55.3412	21.4599
243-429	other	White-fronted Goose	U	U	Ø159Ø	Šilutė	Lithuania	MA1028	2011-05-04	n		55.3412	21.4599
243-430	other	White-fronted Goose	A	M	Ø159Ø	Šilutė	Lithuania	MA1029	2011-05-04	n		55.3412	21.4599
243-431	other	White-fronted Goose	A	M	Ø159Ø	Šilutė	Lithuania	Holland 7133393	2011-05-04	n		55.3412	21.4599
243-432	other	White-fronted Goose	A	M	Ø159Ø	Šilutė	Lithuania	MA1030	2011-05-04	n		55.3412	21.4599
243-433	other	White-fronted Goose	A	M	Ø159Ø	Šilutė	Lithuania	MA1031	2011-05-04	n		55.3412	21.4599
243-434	other	White-fronted Goose	A	M	Ø159Ø	Šilutė	Lithuania	MA1032	2011-05-04	n		55.3412	21.4599
243-435	other	White-fronted Goose	A	M	Ø159Ø	Šilutė	Lithuania	MA1033	2011-05-04	n		55.3412	21.4599
243-436	other	White-fronted Goose	A	M	Ø159Ø	Šilutė	Lithuania	MA1034	2011-05-04	n		55.3412	21.4599
243-437	other	White-fronted Goose	A	F	Ø159Ø	Šilutė	Lithuania	MA1035	2011-05-04	n		55.3412	21.4599
243-438	other	White-fronted Goose	A	F	Ø159Ø	Šilutė	Lithuania	MA1036	2011-05-04	n		55.3412	21.4599
243-439	other	White-fronted Goose	A	M	Ø159Ø	Šilutė	Lithuania	MA1037	2011-05-04	n		55.3412	21.4599
243-440	other	White-fronted Goose	A	M	Ø159Ø	Šilutė	Lithuania	MA1038	2011-05-04	n		55.3412	21.4599
243-441	other	White-fronted Goose	A	F	Ø159Ø	Šilutė	Lithuania	MA1039	2011-05-04	n		55.3412	21.4599
243-442	other	White-fronted Goose	A	M	Ø159Ø	Šilutė	Lithuania	MA1040	2011-05-04	n		55.3412	21.4599
243-443	other	White-fronted Goose	A	M	Ø159Ø	Šilutė	Lithuania	MA1377	2011-05-04	n		55.3412	21.4599
243-444	other	White-fronted Goose	A	M	Ø159Ø	Šilutė	Lithuania	MA1378	2011-05-04	n		55.3412	21.4599
243-445	other	White-fronted Goose	A	F	Ø159Ø	Šilutė	Lithuania	MA1379	2011-05-04	n		55.3412	21.4599
243-446	other	White-fronted Goose	A	F	Ø159Ø	Šilutė	Lithuania	MA1380	2011-05-04	n		55.3412	21.4599
243-447	other	White-fronted Goose	A	F	Ø159Ø	Šilutė	Lithuania	MA1381	2011-05-04	n		55.3412	21.4599
243-448	other	White-fronted Goose	A	F	Ø159Ø	Šilutė	Lithuania	MA1382	2011-05-04	n		55.3412	21.4599
243-449	other	White-fronted Goose	A	M	Ø159Ø	Šilutė	Lithuania	MA1383	2011-05-04	n		55.3412	21.4599
243-450	other	White-fronted Goose	A	F	Ø159Ø	Šilutė	Lithuania	MA1384	2011-05-04	n		55.3412	21.4599
243-451	other	White-fronted Goose	A	F	Ø159Ø	Šilutė	Lithuania	MA1385	2011-05-04	n		55.3412	21.4599
243-452	other	Bean Goose	A	M	Ø157Ø	Šilutė	Lithuania	MA1041	2011-05-04	n		55.3412	21.4599
243-453	other	Bean Goose	A	F	Ø157Ø	Šilutė	Lithuania	MA1042	2011-05-04	n		55.3412	21.4599
243-454	other	Bean Goose	A	F	Ø157Ø	Šilutė	Lithuania	MA1386	2011-05-04	n		55.3412	21.4599
243-455	other	Bean Goose	A	M	Ø157Ø	Šilutė	Lithuania	MA1387	2011-05-04	n		55.3412	21.4599
243-456	other	Bean Goose	A	F	Ø157Ø	Šilutė	Lithuania	MA1388	2011-05-04	n		55.3412	21.4599
243-457	other	Bean Goose	A	M	Ø157Ø	Šilutė	Lithuania	MA1389	2011-05-04	n		55.3412	21.4599
243-458	other	Bean Goose	A	M	Ø157Ø	Šilutė	Lithuania	MA1390	2011-05-04	n		55.3412	21.4599
243-459	other	Bean Goose	A	M	Ø157Ø	Šilutė	Lithuania	MA1391	2011-05-04	n		55.3412	21.4599
243-460	other	Bean Goose	A	M	Ø157Ø	Šilutė	Lithuania	MA1392	2011-05-04	n		55.3412	21.4599
243-461	other	Bean Goose	A	M	Ø157Ø	Šilutė	Lithuania	MA1393	2011-05-04	n		55.3412	21.4599
217-787	tracheal or oropharyngeal swab	White-fronted Goose	A	M	Ø159Ø	Hunting shop 1	Georgia	U	2010-01-30	n		42.1761	41.75
217-792	tracheal or oropharyngeal swab	White-fronted Goose	A	F	Ø159Ø	Hunting shop 1	Georgia	U	2010-01-30	n		42.1761	41.75
217-795	tracheal or oropharyngeal swab	White-fronted Goose	A	F	Ø159Ø	Hunting shop 1	Georgia	U	2010-01-30	n		42.1761	41.75
217-816	cloacal swab	White-fronted Goose	A	U	Ø159Ø	Paliastomi Lake	Georgia	U	2010-01-29	n		42.2247	41.9194
217-817	tracheal or oropharyngeal swab	White-fronted Goose	A	U	Ø159Ø	Paliastomi Lake	Georgia	U	2010-01-29	n		42.2247	41.9194
217-818	cloacal swab	White-fronted Goose	A	U	Ø159Ø	Paliastomi Lake	Georgia	U	2010-01-29	n		42.2247	41.9194
217-819	tracheal or oropharyngeal swab	White-fronted Goose	A	U	Ø159Ø	Paliastomi Lake	Georgia	U	2010-01-29	n		42.2247	41.9194
217-557	tracheal or oropharyngeal swab	White-fronted Goose	A	M	Ø159Ø	Lagodekhi	Georgia	U	2010-03-07	n		41.6589	46.1908
217-559	cloacal swab	White-fronted Goose	A	M	Ø159Ø	Lagodekhi	Georgia	U	2010-03-07	n		41.6589	46.1908
217-898	cloacal swab	White-fronted Goose	A	M	Ø159Ø	Natanebi	Georgia	U	2010-03-06	n		41.7741	41.9033
217-899	tracheal or oropharyngeal swab	White-fronted Goose	A	M	Ø159Ø	Natanebi	Georgia	U	2010-03-06	n		41.7741	41.9033
217-970	cloacal swab	White-fronted Goose	A	F	Ø159Ø	Hunting shop 1	Georgia	U	2010-02-03	n		42.1761	41.75
217-973	tracheal or oropharyngeal swab	White-fronted Goose	A	F	Ø159Ø	Hunting shop 1	Georgia	U	2010-02-03	n		42.1761	41.75
217-1230	other	White-fronted Goose	A	F	Ø159Ø	Hunting shop 1	Georgia	U	2010-02-13	n		42.1761	41.75
217-1231	other	White-fronted Goose	A	M	Ø159Ø	Hunting shop 1	Georgia	U	2010-02-13	n		42.1761	41.75
217-1240	cloacal swab	White-fronted Goose	A	F	Ø159Ø	Hunting shop 1	Georgia	U	2010-02-06	n		42.1761	41.75
217-1242	tracheal or oropharyngeal swab	White-fronted Goose	A	F	Ø159Ø	Hunting shop 1	Georgia	U	2010-02-06	n		42.1761	41.75
217-1254	tracheal or oropharyngeal swab	White-fronted Goose	A	F	Ø159Ø	Poti	Georgia	U	2010-02-17	n		42.1534	41.6485
217-1494	tracheal or oropharyngeal swab	White-fronted Goose	A	M	Ø159Ø	Poti	Georgia	U	2010-02-17	n		42.1534	41.6485
217-1495	cloacal swab	White-fronted Goose	A	M	Ø159Ø	Poti	Georgia	U	2010-02-17	n		42.1534	41.6485
229-169	other	White-fronted Goose	U	F	Ø159Ø	Kologriv, Kostroma	Russia	CS003255	2010-05-06	n		58.808	44.306
229-170	other	White-fronted Goose	U	M	Ø159Ø	Kologriv, Kostroma	Russia	CS003256	2010-05-06	n		58.808	44.306
229-171	other	White-fronted Goose	U	M	Ø159Ø	Kologriv, Kostroma	Russia	CS003257	2010-05-06	n		58.808	44.306
229-172	other	White-fronted Goose	U	M	Ø159Ø	Kologriv, Kostroma	Russia	CS003258	2010-05-06	n		58.808	44.306
229-173	other	White-fronted Goose	J	M	Ø159Ø	Kologriv, Kostroma	Russia	CS003281	2010-05-06	n		58.808	44.306
229-174	other	White-fronted Goose	J	F	Ø159Ø	Kologriv, Kostroma	Russia	CS003282	2010-05-06	n		58.808	44.306
229-175	other	White-fronted Goose	A	M	Ø159Ø	Kologriv, Kostroma	Russia	CS003283	2010-05-06	n		58.808	44.306
229-176	other	White-fronted Goose	U	F	Ø159Ø	Kologriv, Kostroma	Russia	CS003284	2010-05-06	n		58.808	44.306
229-177	other	White-fronted Goose	U	F	Ø159Ø	Kologriv, Kostroma	Russia	CS003285	2010-05-06	n		58.808	44.306
229-178	other	White-fronted Goose	J	F	Ø159Ø	Kologriv, Kostroma	Russia	CS003286	2010-05-06	n		58.808	44.306
229-179	other	White-fronted Goose	U	F	Ø159Ø	Kologriv, Kostroma	Russia	CS003287	2010-05-06	n		58.808	44.306
229-180	other	White-fronted Goose	U	F	Ø159Ø	Kologriv, Kostroma	Russia	CS003288	2010-05-06	n		58.808	44.306
229-181	other	White-fronted Goose	J	F	Ø159Ø	Kologriv, Kostroma	Russia	CS003289	2010-05-06	n		58.808	44.306
229-182	other	White-fronted Goose	J	M	Ø159Ø	Kologriv, Kostroma	Russia	CS003290	2010-05-06	n		58.808	44.306
229-183	other	White-fronted Goose	A	M	Ø159Ø	Kologriv, Kostroma	Russia	CS003291	2010-05-06	n		58.808	44.306
229-184	other	White-fronted Goose	A	F	Ø159Ø	Kologriv, Kostroma	Russia	CS003292	2010-05-06	n		58.808	44.306
229-185	other	White-fronted Goose	A	F	Ø159Ø	Kologriv, Kostroma	Russia	CS003293	2010-05-06	n		58.808	44.306
229-186	other	White-fronted Goose	J	F	Ø159Ø	Kologriv, Kostroma	Russia	CS003294	2010-05-06	n		58.808	44.306
229-187	other	White-fronted Goose	A	M	Ø159Ø	Kologriv, Kostroma	Russia	CS003295	2010-05-06	n		58.808	44.306
229-188	other	White-fronted Goose	A	F	Ø159Ø	Kologriv, Kostroma	Russia	CS003296	2010-05-06	n		58.808	44.306
229-189	other	White-fronted Goose	A	F	Ø159Ø	Kologriv, Kostroma	Russia	CS003297	2010-05-06	n		58.808	44.306
229-190	other	White-fronted Goose	A	M	Ø159Ø	Kologriv, Kostroma	Russia	CS003298	2010-05-06	n		58.808	44.306
229-191	other	White-fronted Goose	A	M	Ø159Ø	Kologriv, Kostroma	Russia	CS003299	2010-05-06	n		58.808	44.306
229-192	other	White-fronted Goose	A	M	Ø159Ø	Kologriv, Kostroma	Russia	CS003331	2010-05-08	n		58.808	44.306
229-193	other	White-fronted Goose	A	F	Ø159Ø	Kologriv, Kostroma	Russia	CS003332	2010-05-08	n		58.808	44.306
229-194	other	White-fronted Goose	A	F	Ø159Ø	Kologriv, Kostroma	Russia	CS003333	2010-05-08	n		58.808	44.306
229-195	other	White-fronted Goose	A	M	Ø159Ø	Kologriv, Kostroma	Russia	CS003334	2010-05-08	n		58.808	44.306
229-196	other	White-fronted Goose	J	M	Ø159Ø	Kologriv, Kostroma	Russia	CS003335	2010-05-08	n		58.808	44.306
229-197	other	White-fronted Goose	A	M	Ø159Ø	Kologriv, Kostroma	Russia	CS003336	2010-05-08	n		58.808	44.306
229-198	other	White-fronted Goose	A	F	Ø159Ø	Kologriv, Kostroma	Russia	CS003337	2010-05-08	n		58.808	44.306
229-199	other	White-fronted Goose	A	M	Ø159Ø	Kologriv, Kostroma	Russia	CS003338	2010-05-08	n		58.808	44.306
229-200	other	White-fronted Goose	A	F	Ø159Ø	Kologriv, Kostroma	Russia	CS003339	2010-05-08	n		58.808	44.306
229-201	other	White-fronted Goose	A	F	Ø159Ø	Kologriv, Kostroma	Russia	CS003340	2010-05-08	n		58.808	44.306
229-202	other	White-fronted Goose	A	M	Ø159Ø	Kologriv, Kostroma	Russia	CS003341	2010-05-08	n		58.808	44.306
229-203	other	White-fronted Goose	J	F	Ø159Ø	Kologriv, Kostroma	Russia	CS003342	2010-05-08	n		58.808	44.306
229-204	other	White-fronted Goose	J	M	Ø159Ø	Kologriv, Kostroma	Russia	CS003343	2010-05-08	n		58.808	44.306
229-205	other	White-fronted Goose	A	M	Ø159Ø	Kologriv, Kostroma	Russia	CS003344	2010-05-08	n		58.808	44.306
229-206	other	White-fronted Goose	A	M	Ø159Ø	Kologriv, Kostroma	Russia	CS003345	2010-05-08	n		58.808	44.306
229-207	other	White-fronted Goose	A	F	Ø159Ø	Kologriv, Kostroma	Russia	CS003346	2010-05-08	n		58.808	44.306
229-208	other	White-fronted Goose	A	F	Ø159Ø	Kologriv, Kostroma	Russia	CS003347	2010-05-08	n		58.808	44.306
229-209	other	White-fronted Goose	J	F	Ø159Ø	Kologriv, Kostroma	Russia	CS003348	2010-05-08	n		58.808	44.306
229-210	other	White-fronted Goose	A	F	Ø159Ø	Kologriv, Kostroma	Russia	CS003349	2010-05-08	n		58.808	44.306
229-211	other	White-fronted Goose	A	F	Ø159Ø	Kologriv, Kostroma	Russia	CS003350	2010-05-08	n		58.808	44.306
229-212	other	White-fronted Goose	A	F	Ø159Ø	Kologriv, Kostroma	Russia	CS003351	2010-05-08	n		58.808	44.306
229-213	other	White-fronted Goose	J	M	Ø159Ø	Kologriv, Kostroma	Russia	CS003352	2010-05-08	n		58.808	44.306
229-214	other	White-fronted Goose	J	F	Ø159Ø	Kologriv, Kostroma	Russia	CS003353	2010-05-08	n		58.808	44.306
229-215	other	White-fronted Goose	A	F	Ø159Ø	Kologriv, Kostroma	Russia	CS003354	2010-05-08	n		58.808	44.306
229-216	other	White-fronted Goose	A	M	Ø159Ø	Kologriv, Kostroma	Russia	CS003355	2010-05-08	n		58.808	44.306
229-217	other	White-fronted Goose	A	M	Ø159Ø	Kologriv, Kostroma	Russia	CS003356	2010-05-08	n		58.808	44.306
C199-631	cloacal swab	White-fronted Goose	A	F	Ø159Ø	Russia, Kologriv	Russia	U	2009-05-08	n		58.4827	44.181
P199-631	tracheal or oropharyngeal swab	White-fronted Goose	A	M	Ø159Ø	Russia, Kologriv	Russia	U	2009-05-09	n		58.4827	44.181
C199-632	cloacal swab	White-fronted Goose	A	M	Ø159Ø	Russia, Kologriv	Russia	U	2009-05-08	n		58.4827	44.181
P199-632	tracheal or oropharyngeal swab	White-fronted Goose	A	M	Ø159Ø	Russia, Kologriv	Russia	U	2009-05-08	n		58.4827	44.181
C199-633	cloacal swab	White-fronted Goose	A	F	Ø159Ø	Russia, Kologriv	Russia	U	2009-05-08	n		58.4827	44.181
P199-633	tracheal or oropharyngeal swab	White-fronted Goose	A	F	Ø159Ø	Russia, Kologriv	Russia	U	2009-05-08	n		58.4827	44.181
C199-635	cloacal swab	White-fronted Goose	A	M	Ø159Ø	Russia, Kologriv	Russia	U	2009-05-08	n		58.4827	44.181
P199-635	tracheal or oropharyngeal swab	White-fronted Goose	A	M	Ø159Ø	Russia, Kologriv	Russia	U	2009-05-08	n		58.4827	44.181
C199-636	cloacal swab	White-fronted Goose	A	F	Ø159Ø	Russia, Kologriv	Russia	U	2009-05-08	n		58.4827	44.181
P199-636	tracheal or oropharyngeal swab	White-fronted Goose	A	M	Ø159Ø	Russia, Kologriv	Russia	U	2009-05-08	n		58.4827	44.181
C199-637	cloacal swab	White-fronted Goose	A	F	Ø159Ø	Russia, Kologriv	Russia	U	2009-05-09	n		58.4827	44.181
P199-637	tracheal or oropharyngeal swab	White-fronted Goose	A	F	Ø159Ø	Russia, Kologriv	Russia	U	2009-05-08	n		58.4827	44.181
C199-639	cloacal swab	White-fronted Goose	A	F	Ø159Ø	Russia, Kologriv	Russia	U	2009-05-08	n		58.4827	44.181
P199-639	tracheal or oropharyngeal swab	White-fronted Goose	A	F	Ø159Ø	Russia, Kologriv	Russia	U	2009-05-08	n		58.4827	44.181
C199-640	cloacal swab	White-fronted Goose	A	M	Ø159Ø	Russia, Kologriv	Russia	U	2009-05-08	n		58.4827	44.181
P199-640	tracheal or oropharyngeal swab	White-fronted Goose	A	F	Ø159Ø	Russia, Kologriv	Russia	U	2009-05-08	n		58.4827	44.181
C199-641	cloacal swab	White-fronted Goose	A	F	Ø159Ø	Russia, Kologriv	Russia	U	2009-05-08	n		58.4827	44.181
P199-641	tracheal or oropharyngeal swab	White-fronted Goose	A	M	Ø159Ø	Russia, Kologriv	Russia	U	2009-05-08	n		58.4827	44.181
C199-643	cloacal swab	White-fronted Goose	A	M	Ø159Ø	Russia, Kologriv	Russia	U	2009-05-08	n		58.4827	44.181
P199-643	tracheal or oropharyngeal swab	White-fronted Goose	A	M	Ø159Ø	Russia, Kologriv	Russia	U	2009-05-08	n		58.4827	44.181
C199-644	cloacal swab	White-fronted Goose	A	F	Ø159Ø	Russia, Kologriv	Russia	U	2009-05-08	n		58.4827	44.181
P199-644	tracheal or oropharyngeal swab	White-fronted Goose	A	M	Ø159Ø	Russia, Kologriv	Russia	U	2009-05-08	n		58.4827	44.181
C199-645	cloacal swab	White-fronted Goose	A	M	Ø159Ø	Russia, Kologriv	Russia	U	2009-05-08	n		58.4827	44.181
P199-645	tracheal or oropharyngeal swab	White-fronted Goose	A	M	Ø159Ø	Russia, Kologriv	Russia	U	2009-05-08	n		58.4827	44.181
C199-647	cloacal swab	White-fronted Goose	A	F	Ø159Ø	Russia, Kologriv	Russia	U	2009-05-09	n		58.4827	44.181
P199-647	tracheal or oropharyngeal swab	White-fronted Goose	A	F	Ø159Ø	Russia, Kologriv	Russia	U	2009-05-08	n		58.4827	44.181
C199-648	cloacal swab	White-fronted Goose	A	M	Ø159Ø	Russia, Kologriv	Russia	U	2009-05-09	n		58.4827	44.181
P199-648	tracheal or oropharyngeal swab	White-fronted Goose	A	M	Ø159Ø	Russia, Kologriv	Russia	U	2009-05-08	n		58.4827	44.181
C199-649	cloacal swab	White-fronted Goose	A	M	Ø159Ø	Russia, Kologriv	Russia	U	2009-05-08	n		58.4827	44.181
P199-649	tracheal or oropharyngeal swab	White-fronted Goose	A	M	Ø159Ø	Russia, Kologriv	Russia	U	2009-05-08	n		58.4827	44.181
C199-651	cloacal swab	White-fronted Goose	A	M	Ø159Ø	Russia, Kologriv	Russia	U	2009-05-08	n		58.4827	44.181
P199-651	tracheal or oropharyngeal swab	White-fronted Goose	A	M	Ø159Ø	Russia, Kologriv	Russia	U	2009-05-08	n		58.4827	44.181
C199-652	cloacal swab	White-fronted Goose	A	M	Ø159Ø	Russia, Kologriv	Russia	U	2009-05-08	n		58.4827	44.181
P199-652	tracheal or oropharyngeal swab	White-fronted Goose	A	F	Ø159Ø	Russia, Kologriv	Russia	U	2009-05-08	n		58.4827	44.181
C199-653	cloacal swab	White-fronted Goose	A	F	Ø159Ø	Russia, Kologriv	Russia	U	2009-05-08	n		58.4827	44.181
P199-653	tracheal or oropharyngeal swab	White-fronted Goose	A	F	Ø159Ø	Russia, Kologriv	Russia	U	2009-05-08	n		58.4827	44.181
C199-655	cloacal swab	White-fronted Goose	A	M	Ø159Ø	Russia, Kologriv	Russia	U	2009-05-09	n		58.4827	44.181
P199-655	tracheal or oropharyngeal swab	White-fronted Goose	A	F	Ø159Ø	Russia, Kologriv	Russia	U	2009-05-08	n		58.4827	44.181
C199-656	cloacal swab	White-fronted Goose	A	M	Ø159Ø	Russia, Kologriv	Russia	U	2009-05-09	n		58.4827	44.181
P199-656	tracheal or oropharyngeal swab	White-fronted Goose	A	M	Ø159Ø	Russia, Kologriv	Russia	U	2009-05-08	n		58.4827	44.181
C199-657	cloacal swab	White-fronted Goose	A	F	Ø159Ø	Russia, Kologriv	Russia	U	2009-05-08	n		58.4827	44.181
P199-657	tracheal or oropharyngeal swab	White-fronted Goose	A	M	Ø159Ø	Russia, Kologriv	Russia	U	2009-05-08	n		58.4827	44.181
C199-659	cloacal swab	White-fronted Goose	A	F	Ø159Ø	Russia, Kologriv	Russia	U	2009-05-08	n		58.4827	44.181
P199-659	tracheal or oropharyngeal swab	White-fronted Goose	A	M	Ø159Ø	Russia, Kologriv	Russia	U	2009-05-08	n		58.4827	44.181
C199-660	cloacal swab	White-fronted Goose	A	F	Ø159Ø	Russia, Kologriv	Russia	U	2009-05-08	n		58.4827	44.181
P199-660	tracheal or oropharyngeal swab	White-fronted Goose	A	F	Ø159Ø	Russia, Kologriv	Russia	U	2009-05-08	n		58.4827	44.181
C199-661	cloacal swab	White-fronted Goose	A	F	Ø159Ø	Russia, Kologriv	Russia	U	2009-05-08	n		58.4827	44.181
P199-661	tracheal or oropharyngeal swab	White-fronted Goose	A	M	Ø159Ø	Russia, Kologriv	Russia	U	2009-05-08	n		58.4827	44.181
C199-662	cloacal swab	White-fronted Goose	U	M	Ø159Ø	Russia, Kologriv	Russia	U	2009-05-08	n		58.4827	44.181
P199-662	tracheal or oropharyngeal swab	White-fronted Goose	A	F	Ø159Ø	Russia, Kologriv	Russia	U	2009-05-08	n		58.4827	44.181
C199-778	cloacal swab	White-fronted Goose	A	F	Ø159Ø	Russia, Kologriv	Russia	U	2009-05-09	n		58.4827	44.181
P199-778	tracheal or oropharyngeal swab	White-fronted Goose	A	M	Ø159Ø	Russia, Kologriv	Russia	U	2009-05-08	n		58.4827	44.181
C199-779	cloacal swab	White-fronted Goose	A	F	Ø159Ø	Russia, Kologriv	Russia	U	2009-05-09	n		58.4827	44.181
P199-779	tracheal or oropharyngeal swab	White-fronted Goose	A	F	Ø159Ø	Russia, Kologriv	Russia	U	2009-05-08	n		58.4827	44.181
C199-780	cloacal swab	White-fronted Goose	A	F	Ø159Ø	Russia, Kologriv	Russia	U	2009-05-09	n		58.4827	44.181
P199-780	tracheal or oropharyngeal swab	White-fronted Goose	A	M	Ø159Ø	Russia, Kologriv	Russia	U	2009-05-08	n		58.4827	44.181
C199-781	cloacal swab	White-fronted Goose	A	M	Ø159Ø	Russia, Kologriv	Russia	U	2009-05-08	n		58.4827	44.181
P199-781	tracheal or oropharyngeal swab	White-fronted Goose	A	M	Ø159Ø	Russia, Kologriv	Russia	U	2009-05-08	n		58.4827	44.181
C199-782	cloacal swab	White-fronted Goose	A	F	Ø159Ø	Russia, Kologriv	Russia	U	2009-05-08	n		58.4827	44.181
P199-782	tracheal or oropharyngeal swab	White-fronted Goose	A	F	Ø159Ø	Russia, Kologriv	Russia	U	2009-05-08	n		58.4827	44.181
C199-783	cloacal swab	White-fronted Goose	A	M	Ø159Ø	Russia, Kologriv	Russia	U	2009-05-08	n		58.4827	44.181
P199-783	tracheal or oropharyngeal swab	White-fronted Goose	A	M	Ø159Ø	Russia, Kologriv	Russia	U	2009-05-08	n		58.4827	44.181
C199-784	cloacal swab	White-fronted Goose	A	M	Ø159Ø	Russia, Kologriv	Russia	U	2009-05-08	n		58.4827	44.181
P199-784	tracheal or oropharyngeal swab	White-fronted Goose	A	M	Ø159Ø	Russia, Kologriv	Russia	U	2009-05-08	n		58.4827	44.181
C199-785	cloacal swab	White-fronted Goose	A	M	Ø159Ø	Russia, Kologriv	Russia	U	2009-05-08	n		58.4827	44.181
P199-785	tracheal or oropharyngeal swab	White-fronted Goose	A	F	Ø159Ø	Russia, Kologriv	Russia	U	2009-05-08	n		58.4827	44.181
C199-786	cloacal swab	White-fronted Goose	A	M	Ø159Ø	Russia, Kologriv	Russia	U	2009-05-08	n		58.4827	44.181
P199-786	tracheal or oropharyngeal swab	White-fronted Goose	A	M	Ø159Ø	Russia, Kologriv	Russia	U	2009-05-08	n		58.4827	44.181
C199-787	cloacal swab	White-fronted Goose	A	F	Ø159Ø	Russia, Kologriv	Russia	U	2009-05-09	n		58.4827	44.181
P199-787	tracheal or oropharyngeal swab	White-fronted Goose	A	M	Ø159Ø	Russia, Kologriv	Russia	U	2009-05-08	n		58.4827	44.181
C199-788	cloacal swab	White-fronted Goose	A	F	Ø159Ø	Russia, Kologriv	Russia	U	2009-05-09	n		58.4827	44.181
P199-788	tracheal or oropharyngeal swab	White-fronted Goose	A	F	Ø159Ø	Russia, Kologriv	Russia	U	2009-05-08	n		58.4827	44.181
C199-789	cloacal swab	White-fronted Goose	A	M	Ø159Ø	Russia, Kologriv	Russia	U	2009-05-08	n		58.4827	44.181
P199-789	tracheal or oropharyngeal swab	White-fronted Goose	A	F	Ø159Ø	Russia, Kologriv	Russia	U	2009-05-08	n		58.4827	44.181
C199-790	cloacal swab	White-fronted Goose	A	M	Ø159Ø	Russia, Kologriv	Russia	U	2009-05-08	n		58.4827	44.181
P199-790	tracheal or oropharyngeal swab	White-fronted Goose	A	M	Ø159Ø	Russia, Kologriv	Russia	U	2009-05-08	n		58.4827	44.181
C199-791	cloacal swab	White-fronted Goose	U	U	Ø159Ø	Russia, Kologriv	Russia	U	U	n		58.4827	44.181
P199-791	tracheal or oropharyngeal swab	White-fronted Goose	A	F	Ø159Ø	Russia, Kologriv	Russia	U	2009-05-08	n		58.4827	44.181
C199-792	cloacal swab	White-fronted Goose	A	F	Ø159Ø	Russia, Kologriv	Russia	U	2009-05-08	n		58.4827	44.181
P199-792	tracheal or oropharyngeal swab	White-fronted Goose	A	M	Ø159Ø	Russia, Kologriv	Russia	U	2009-05-08	n		58.4827	44.181
C199-793	cloacal swab	White-fronted Goose	A	M	Ø159Ø	Russia, Kologriv	Russia	U	2009-05-08	n		58.4827	44.181
P199-793	tracheal or oropharyngeal swab	White-fronted Goose	A	M	Ø159Ø	Russia, Kologriv	Russia	U	2009-05-08	n		58.4827	44.181
C199-794	cloacal swab	White-fronted Goose	A	M	Ø159Ø	Russia, Kologriv	Russia	U	2009-05-08	n		58.4827	44.181
P199-794	tracheal or oropharyngeal swab	White-fronted Goose	U	M	Ø159Ø	Russia, Kologriv	Russia	U	2009-05-08	n		58.4827	44.181
C199-795	cloacal swab	White-fronted Goose	A	M	Ø159Ø	Russia, Kologriv	Russia	U	2009-05-08	n		58.4827	44.181
P199-795	tracheal or oropharyngeal swab	White-fronted Goose	A	F	Ø159Ø	Russia, Kologriv	Russia	U	2009-05-08	n		58.4827	44.181
C199-796	cloacal swab	White-fronted Goose	A	F	Ø159Ø	Russia, Kologriv	Russia	U	2009-05-08	n		58.4827	44.181
P199-796	tracheal or oropharyngeal swab	White-fronted Goose	A	F	Ø159Ø	Russia, Kologriv	Russia	U	2009-05-08	n		58.4827	44.181
C199-797	cloacal swab	White-fronted Goose	A	M	Ø159Ø	Russia, Kologriv	Russia	U	2009-05-09	n		58.4827	44.181
P199-797	tracheal or oropharyngeal swab	White-fronted Goose	A	M	Ø159Ø	Russia, Kologriv	Russia	U	2009-05-08	n		58.4827	44.181
C199-798	cloacal swab	White-fronted Goose	A	M	Ø159Ø	Russia, Kologriv	Russia	U	2009-05-08	n		58.4827	44.181
P199-798	tracheal or oropharyngeal swab	White-fronted Goose	A	F	Ø159Ø	Russia, Kologriv	Russia	U	2009-05-08	n		58.4827	44.181
C199-799	cloacal swab	White-fronted Goose	A	M	Ø159Ø	Russia, Kologriv	Russia	U	2009-05-08	n		58.4827	44.181
P199-799	tracheal or oropharyngeal swab	White-fronted Goose	A	M	Ø159Ø	Russia, Kologriv	Russia	U	2009-05-08	n		58.4827	44.181
C199-800	cloacal swab	White-fronted Goose	A	F	Ø159Ø	Russia, Kologriv	Russia	U	2009-05-08	n		58.4827	44.181
P199-800	tracheal or oropharyngeal swab	White-fronted Goose	A	M	Ø159Ø	Russia, Kologriv	Russia	U	2009-05-08	n		58.4827	44.181
C199-801	cloacal swab	White-fronted Goose	A	F	Ø159Ø	Russia, Kologriv	Russia	U	2009-05-08	n		58.4827	44.181
P199-801	tracheal or oropharyngeal swab	White-fronted Goose	A	M	Ø159Ø	Russia, Kologriv	Russia	U	2009-05-08	n		58.4827	44.181
C199-802	cloacal swab	White-fronted Goose	A	F	Ø159Ø	Russia, Kologriv	Russia	U	2009-05-08	n		58.4827	44.181
P199-802	tracheal or oropharyngeal swab	White-fronted Goose	A	M	Ø159Ø	Russia, Kologriv	Russia	U	2009-05-08	n		58.4827	44.181
C199-803	cloacal swab	White-fronted Goose	A	F	Ø159Ø	Russia, Kologriv	Russia	U	2009-05-08	n		58.4827	44.181
P199-803	tracheal or oropharyngeal swab	White-fronted Goose	A	F	Ø159Ø	Russia, Kologriv	Russia	U	2009-05-08	n		58.4827	44.181
C199-804	cloacal swab	White-fronted Goose	A	M	Ø159Ø	Russia, Kologriv	Russia	U	2009-05-08	n		58.4827	44.181
P199-804	tracheal or oropharyngeal swab	White-fronted Goose	A	M	Ø159Ø	Russia, Kologriv	Russia	U	2009-05-08	n		58.4827	44.181
C199-805	cloacal swab	White-fronted Goose	A	F	Ø159Ø	Russia, Kologriv	Russia	U	2009-05-08	n		58.4827	44.181
P199-805	tracheal or oropharyngeal swab	White-fronted Goose	A	M	Ø159Ø	Russia, Kologriv	Russia	U	2009-05-08	n		58.4827	44.181
C199-806	cloacal swab	White-fronted Goose	A	M	Ø159Ø	Russia, Kologriv	Russia	U	2009-05-09	n		58.4827	44.181
P199-806	tracheal or oropharyngeal swab	White-fronted Goose	A	F	Ø159Ø	Russia, Kologriv	Russia	U	2009-05-08	n		58.4827	44.181
C199-807	cloacal swab	White-fronted Goose	A	F	Ø159Ø	Russia, Kologriv	Russia	U	2009-05-08	n		58.4827	44.181
P199-807	tracheal or oropharyngeal swab	White-fronted Goose	U	M	Ø159Ø	Russia, Kologriv	Russia	U	2009-05-08	n		58.4827	44.181
C199-808	cloacal swab	White-fronted Goose	A	F	Ø159Ø	Russia, Kologriv	Russia	U	2009-05-08	n		58.4827	44.181
P199-808	tracheal or oropharyngeal swab	White-fronted Goose	A	M	Ø159Ø	Russia, Kologriv	Russia	U	2009-05-08	n		58.4827	44.181
C199-809	cloacal swab	White-fronted Goose	A	M	Ø159Ø	Russia, Kologriv	Russia	U	2009-05-08	n		58.4827	44.181
P199-809	tracheal or oropharyngeal swab	White-fronted Goose	A	M	Ø159Ø	Russia, Kologriv	Russia	U	2009-05-08	n		58.4827	44.181
C199-810	cloacal swab	White-fronted Goose	A	M	Ø159Ø	Russia, Kologriv	Russia	U	2009-05-08	n		58.4827	44.181
P199-810	tracheal or oropharyngeal swab	White-fronted Goose	A	F	Ø159Ø	Russia, Kologriv	Russia	U	2009-05-08	n		58.4827	44.181
C199-811	cloacal swab	White-fronted Goose	A	M	Ø159Ø	Russia, Kologriv	Russia	U	2009-05-08	n		58.4827	44.181
P199-811	tracheal or oropharyngeal swab	White-fronted Goose	A	F	Ø159Ø	Russia, Kologriv	Russia	U	2009-05-09	n		58.4827	44.181
C199-812	cloacal swab	White-fronted Goose	A	M	Ø159Ø	Russia, Kologriv	Russia	U	2009-05-08	n		58.4827	44.181
P199-812	tracheal or oropharyngeal swab	White-fronted Goose	U	U	Ø159Ø	Russia, Kologriv	Russia	U	U	n		58.4827	44.181
C199-813	cloacal swab	White-fronted Goose	A	M	Ø159Ø	Russia, Kologriv	Russia	U	2009-05-08	n		58.4827	44.181
P199-813	tracheal or oropharyngeal swab	White-fronted Goose	A	F	Ø159Ø	Russia, Kologriv	Russia	U	2009-05-09	n		58.4827	44.181
C199-814	cloacal swab	White-fronted Goose	A	F	Ø159Ø	Russia, Kologriv	Russia	U	2009-05-08	n		58.4827	44.181
P199-814	tracheal or oropharyngeal swab	White-fronted Goose	A	M	Ø159Ø	Russia, Kologriv	Russia	U	2009-05-09	n		58.4827	44.181
C199-815	cloacal swab	White-fronted Goose	A	M	Ø159Ø	Russia, Kologriv	Russia	U	2009-05-09	n		58.4827	44.181
P199-815	tracheal or oropharyngeal swab	White-fronted Goose	A	F	Ø159Ø	Russia, Kologriv	Russia	U	2009-05-09	n		58.4827	44.181
C199-816	cloacal swab	White-fronted Goose	U	U	Ø159Ø	Russia, Kologriv	Russia	U	U	n		58.4827	44.181
P199-816	tracheal or oropharyngeal swab	White-fronted Goose	A	F	Ø159Ø	Russia, Kologriv	Russia	U	2009-05-09	n		58.4827	44.181
C199-817	cloacal swab	White-fronted Goose	A	M	Ø159Ø	Russia, Kologriv	Russia	U	2009-05-08	n		58.4827	44.181
P199-817	tracheal or oropharyngeal swab	White-fronted Goose	A	F	Ø159Ø	Russia, Kologriv	Russia	U	2009-05-09	n		58.4827	44.181
C199-818	cloacal swab	White-fronted Goose	A	M	Ø159Ø	Russia, Kologriv	Russia	U	2009-05-08	n		58.4827	44.181
P199-818	tracheal or oropharyngeal swab	White-fronted Goose	A	M	Ø159Ø	Russia, Kologriv	Russia	U	2009-05-09	n		58.4827	44.181
C199-819	cloacal swab	White-fronted Goose	A	M	Ø159Ø	Russia, Kologriv	Russia	U	2009-05-08	n		58.4827	44.181
P199-819	tracheal or oropharyngeal swab	White-fronted Goose	A	M	Ø159Ø	Russia, Kologriv	Russia	U	2009-05-09	n		58.4827	44.181
C199-820	cloacal swab	White-fronted Goose	A	M	Ø159Ø	Russia, Kologriv	Russia	U	2009-05-08	n		58.4827	44.181
P199-820	tracheal or oropharyngeal swab	White-fronted Goose	A	M	Ø159Ø	Russia, Kologriv	Russia	U	2009-05-09	n		58.4827	44.181
C199-821	cloacal swab	White-fronted Goose	A	F	Ø159Ø	Russia, Kologriv	Russia	U	2009-05-08	n		58.4827	44.181
P199-821	tracheal or oropharyngeal swab	White-fronted Goose	A	M	Ø159Ø	Russia, Kologriv	Russia	U	2009-05-09	n		58.4827	44.181
C199-822	cloacal swab	White-fronted Goose	A	F	Ø159Ø	Russia, Kologriv	Russia	U	2009-05-08	n		58.4827	44.181
P199-822	tracheal or oropharyngeal swab	White-fronted Goose	A	F	Ø159Ø	Russia, Kologriv	Russia	U	2009-05-09	n		58.4827	44.181
C199-823	cloacal swab	White-fronted Goose	U	M	Ø159Ø	Russia, Kologriv	Russia	U	2009-05-08	n		58.4827	44.181
P199-823	tracheal or oropharyngeal swab	White-fronted Goose	A	M	Ø159Ø	Russia, Kologriv	Russia	U	2009-05-09	n		58.4827	44.181
C199-824	cloacal swab	White-fronted Goose	A	M	Ø159Ø	Russia, Kologriv	Russia	U	2009-05-09	n		58.4827	44.181
P199-824	tracheal or oropharyngeal swab	White-fronted Goose	A	M	Ø159Ø	Russia, Kologriv	Russia	U	2009-05-09	n		58.4827	44.181
151-880	cloacal swab	Barnacle Goose	U	U	Ø167Ø	Veststadil Fjord, Denmark	Denmark	U	2007-03-27	n		56.2178	8.14083
151-881	cloacal swab	Barnacle Goose	U	U	Ø167Ø	Veststadil Fjord, Denmark	Denmark	U	2007-03-27	n		56.2178	8.14083
151-1	cloacal swab	White-fronted Goose	U	U	Ø159Ø	Panga, Estonia	Estonia	U	2007-04-07	n		58.5625	22.3085
151-2	cloacal swab	White-fronted Goose	U	U	Ø159Ø	Panga, Estonia	Estonia	U	2007-04-07	n		58.5625	22.3085
151-3	cloacal swab	White-fronted Goose	U	U	Ø159Ø	Panga, Estonia	Estonia	U	2007-04-07	n		58.5625	22.3085
151-4	cloacal swab	White-fronted Goose	U	U	Ø159Ø	Panga, Estonia	Estonia	U	2007-04-07	n		58.5625	22.3085
151-5	cloacal swab	White-fronted Goose	U	U	Ø159Ø	Panga, Estonia	Estonia	U	2007-04-07	n		58.5625	22.3085
151-6	cloacal swab	White-fronted Goose	U	U	Ø159Ø	Panga, Estonia	Estonia	U	2007-04-07	n		58.5625	22.3085
151-7	cloacal swab	White-fronted Goose	U	U	Ø159Ø	Panga, Estonia	Estonia	U	2007-04-07	n		58.5625	22.3085
151-8	cloacal swab	White-fronted Goose	U	U	Ø159Ø	Panga, Estonia	Estonia	U	2007-04-07	n		58.5625	22.3085
151-9	cloacal swab	White-fronted Goose	U	U	Ø159Ø	Panga, Estonia	Estonia	U	2007-04-07	n		58.5625	22.3085
151-10	cloacal swab	White-fronted Goose	U	U	Ø159Ø	Panga, Estonia	Estonia	U	2007-04-07	n		58.5625	22.3085
151-11	cloacal swab	White-fronted Goose	U	U	Ø159Ø	Panga, Estonia	Estonia	U	2007-04-07	n		58.5625	22.3085
151-12	cloacal swab	White-fronted Goose	U	U	Ø159Ø	Panga, Estonia	Estonia	U	2007-04-07	n		58.5625	22.3085
151-13	cloacal swab	White-fronted Goose	U	U	Ø159Ø	Panga, Estonia	Estonia	U	2007-04-07	n		58.5625	22.3085
151-14	cloacal swab	White-fronted Goose	U	U	Ø159Ø	Panga, Estonia	Estonia	U	2007-04-07	n		58.5625	22.3085
151-15	cloacal swab	White-fronted Goose	U	U	Ø159Ø	Panga, Estonia	Estonia	U	2007-04-07	n		58.5625	22.3085

## Sheet: notes
title column	explanation
Sample type	cloacal swab; tracheal or oropharyngeal swab; other (=combined cloacal and tracheal or oropharyngeal from single bird); fresh feces
Species	selected 3 species: barnacle goose, bean goose and white-fronted goose
Age	U=unknown
Sexe	U=unknown
Collection date	different formats used
Arrival date	different formats used
MA	influenza postive or influenza negative in matrix PCR
H5	H5 positive or H5 negative in PCR
H7	H7 positive or H7 negative in PCR
HA type	influenza subtype HA, only known for viruses that have been cultured; AMPV = avian paramyxovirus
NA type	influenza subtype NA, only known for viruses that have been cultured

## Sheet: NL
Bird ring number	Sample ID	Sampletype	Species	Age	Sex	EURING code	Location	COUNTRY	Collection date	MA	MA-Ct	LONG-Y	LAT-X
7101569	C198-438	cloacal swab	White-fronted Goose	A	F	Ø159Ø	Eemdijk	NL	2008-12-31	n		52.2542	5.329
7101569	P198-438	tracheal or oropharyngeal swab	White-fronted Goose	A	F	Ø159Ø	Eemdijk	NL	2008-12-31	n		52.2542	5.329
7101636	C199-253	cloacal swab	White-fronted Goose	A	F	Ø159Ø	Lith	NL	2008-12-31	n		51.7865	5.41232
7101636	P199-253	tracheal or oropharyngeal swab	White-fronted Goose	A	F	Ø159Ø	Lith	NL	2008-12-31	p	31.64	51.7865	5.41232
7102624	170-215	cloacal swab	White-fronted Goose	A	M	Ø159Ø	Eemnes	NL	2007-12-15	n		5.2591	52.2525
7107393	220-947	other	White-fronted Goose	J	F	Ø159Ø	Eemdijk	NL	2010-01-20	p	31.78	52.2542	5.329
7107394	220-946	other	White-fronted Goose	J	F	Ø159Ø	Eemdijk	NL	2010-01-20	p	28.93	52.2542	5.329
7107401	241-464	other	Barnacle Goose	J	F	Ø167Ø	Garijp, Stinswei	NL	2011-01-09	n		53.177	5.96489
7107402	241-465	other	Barnacle Goose	A	F	Ø167Ø	Garijp, Stinswei	NL	2011-01-09	n		53.177	5.96489
7107403	241-466	other	Barnacle Goose	J	F	Ø167Ø	Garijp, Stinswei	NL	2011-01-09	n		53.177	5.96489
7107404	241-467	other	Barnacle Goose	A	F	Ø167Ø	Garijp, Stinswei	NL	2011-01-09	n		53.177	5.96489
7107405	241-468	other	Barnacle Goose	A	F	Ø167Ø	Garijp, Stinswei	NL	2011-01-09	n		53.177	5.96489
7107406	241-469	other	Barnacle Goose	J	M	Ø167Ø	Garijp, Stinswei	NL	2011-01-09	n		53.177	5.96489
7107407	241-470	other	Barnacle Goose	A	M	Ø167Ø	Garijp, Stinswei	NL	2011-01-09	n		53.177	5.96489
7107408	241-471	other	Barnacle Goose	A	F	Ø167Ø	Garijp, Stinswei	NL	2011-01-09	n		53.177	5.96489
7107409	241-472	other	Barnacle Goose	A	M	Ø167Ø	Garijp, Stinswei	NL	2011-01-09	n		53.177	5.96489
7107410	241-473	other	Barnacle Goose	J	M	Ø167Ø	Garijp, Stinswei	NL	2011-01-09	n		53.177	5.96489
7107411	241-474	other	Barnacle Goose	J	M	Ø167Ø	Garijp, Stinswei	NL	2011-01-09	n		53.177	5.96489
7107412	241-475	other	Barnacle Goose	A	F	Ø167Ø	Garijp, Stinswei	NL	2011-01-09	n		53.177	5.96489
7107413	241-476	other	Barnacle Goose	A	F	Ø167Ø	Garijp, Stinswei	NL	2011-01-09	n		53.177	5.96489
7107414	241-477	other	Barnacle Goose	A	M	Ø167Ø	Garijp, Stinswei	NL	2011-01-09	n		53.177	5.96489
7107415	241-478	other	Barnacle Goose	A	F	Ø167Ø	Garijp, Stinswei	NL	2011-01-09	n		53.177	5.96489
7107416	241-479	other	Barnacle Goose	J	M	Ø167Ø	Garijp, Stinswei	NL	2011-01-09	n		53.177	5.96489
7107417	241-480	other	Barnacle Goose	J	M	Ø167Ø	Garijp, Stinswei	NL	2011-01-09	n		53.177	5.96489
7107418	241-481	other	Barnacle Goose	A	F	Ø167Ø	Garijp, Stinswei	NL	2011-01-09	n		53.177	5.96489
7107424	241-482	other	Barnacle Goose	J	F	Ø167Ø	Garijp, Stinswei	NL	2011-01-09	n		53.177	5.96489
7107428	241-483	other	Barnacle Goose	J	M	Ø167Ø	Garijp, Stinswei	NL	2011-01-09	n		53.177	5.96489
7107429	241-484	other	Barnacle Goose	J	F	Ø167Ø	Garijp, Stinswei	NL	2011-01-09	n		53.177	5.96489
7107430	241-485	other	Barnacle Goose	J	M	Ø167Ø	Garijp, Stinswei	NL	2011-01-09	n		53.177	5.96489
7107451	241-121	other	White-fronted Goose	A	F	Ø159Ø	Lith, Lage Velden	NL	2010-12-05	p	31.17	51.8008	5.43291
7107452	241-122	other	White-fronted Goose	J	M	Ø159Ø	Lith, Lage Velden	NL	2010-12-05	n		51.8008	5.43291
7107453	241-123	other	White-fronted Goose	J	M	Ø159Ø	Lith, Lage Velden	NL	2010-12-06	n		51.8008	5.43291
7107454	241-124	other	White-fronted Goose	J	M	Ø159Ø	Lith, Lage Velden	NL	2010-12-06	p	38.36	51.8008	5.43291
7107455	241-125	other	White-fronted Goose	J	M	Ø159Ø	Lith, Lage Velden	NL	2010-12-06	n		51.8008	5.43291
7107459	241-162	other	White-fronted Goose	J	F	Ø159Ø	Lith, Lage Velden	NL	2010-12-09	n		51.8008	5.43291
7107460	241-163	other	White-fronted Goose	A	F	Ø159Ø	Lith, Lage Velden	NL	2010-12-09	n		51.8008	5.43291
7107461	241-164	other	White-fronted Goose	A	M	Ø159Ø	Lith, Lage Velden	NL	2010-12-09	n		51.8008	5.43291
7107462	241-165	other	White-fronted Goose	J	M	Ø159Ø	Lith, Lage Velden	NL	2010-12-09	n		51.8008	5.43291
7107463	241-166	other	White-fronted Goose	J	F	Ø159Ø	Lith, Lage Velden	NL	2010-12-09	n		51.8008	5.43291
7107464	241-167	other	White-fronted Goose	J	F	Ø159Ø	Lith, Lage Velden	NL	2010-12-09	n		51.8008	5.43291
7107466	241-169	other	White-fronted Goose	J	M	Ø159Ø	Lith, Lage Velden	NL	2010-12-10	n		51.8008	5.43291
7107467	241-170	other	White-fronted Goose	J	M	Ø159Ø	Lith, Lage Velden	NL	2010-12-10	n		51.8008	5.43291
7107468	241-171	other	White-fronted Goose	A	F	Ø159Ø	Lith, Lage Velden	NL	2010-12-10	n		51.8008	5.43291
7107469	241-172	other	White-fronted Goose	A	M	Ø159Ø	Lith, Lage Velden	NL	2010-12-10	n		51.8008	5.43291
7107486	241-174	other	White-fronted Goose	J	F	Ø159Ø	Lith, Lage Velden	NL	2010-12-12	n		51.8008	5.43291
7107487	241-173	other	White-fronted Goose	J	M	Ø159Ø	Lith, Lage Velden	NL	2010-12-12	n		51.8008	5.43291
7107488	241-175	other	White-fronted Goose	A	F	Ø159Ø	Lith, Lage Velden	NL	2010-12-12	n		51.8008	5.43291
7107489	241-176	other	White-fronted Goose	A	M	Ø159Ø	Lith, Lage Velden	NL	2010-12-12	n		51.8008	5.43291
7107490	241-177	other	White-fronted Goose	A	M	Ø159Ø	Lith, Lage Velden	NL	2010-12-12	n		51.8008	5.43291
7107491	241-178	other	White-fronted Goose	J	F	Ø159Ø	Lith, Lage Velden	NL	2010-12-12	p	36.33	51.8008	5.43291
7107492	241-179	other	White-fronted Goose	A	F	Ø159Ø	Lith, Lage Velden	NL	2010-12-12	p	33.2	51.8008	5.43291
7107493	241-180	other	White-fronted Goose	J	F	Ø159Ø	Lith, Lage Velden	NL	2010-12-12	n		51.8008	5.43291
7107494	241-181	other	White-fronted Goose	A	F	Ø159Ø	Lith, Lage Velden	NL	2010-12-12	n		51.8008	5.43291
7107495	241-182	other	White-fronted Goose	J	F	Ø159Ø	Lith, Lage Velden	NL	2010-12-12	n		51.8008	5.43291
7107496	241-183	other	White-fronted Goose	J	M	Ø159Ø	Lith, Lage Velden	NL	2010-12-12	n		51.8008	5.43291
7107497	241-184	other	White-fronted Goose	J	F	Ø159Ø	Lith, Lage Velden	NL	2010-12-15	n		51.8008	5.43291
7107498	241-185	other	White-fronted Goose	A	M	Ø159Ø	Lith, Lage Velden	NL	2010-12-15	n		51.8008	5.43291
7107499	241-186	other	White-fronted Goose	A	F	Ø159Ø	Lith, Lage Velden	NL	2010-12-15	n		51.8008	5.43291
7107500	241-187	other	White-fronted Goose	J	M	Ø159Ø	Lith, Lage Velden	NL	2010-12-15	n		51.8008	5.43291
7107651	241-188	other	White-fronted Goose	J	M	Ø159Ø	Lith, Lage Velden	NL	2010-12-15	n		51.8008	5.43291
7107652	241-189	other	White-fronted Goose	A	F	Ø159Ø	Lith, Lage Velden	NL	2010-12-15	n		51.8008	5.43291
7107653	241-190	other	White-fronted Goose	A	M	Ø159Ø	Lith, Lage Velden	NL	2010-12-15	n		51.8008	5.43291
7107654	241-191	other	White-fronted Goose	A	M	Ø159Ø	Lith, Lage Velden	NL	2010-12-15	n		51.8008	5.43291
7107655	241-192	other	White-fronted Goose	J	F	Ø159Ø	Lith, Lage Velden	NL	2010-12-15	n		51.8008	5.43291
7107656	241-193	other	White-fronted Goose	A	F	Ø159Ø	Lith, Lage Velden	NL	2010-12-15	n		51.8008	5.43291
7107658	241-194	other	White-fronted Goose	A	F	Ø159Ø	Lith, Lage Velden	NL	2010-12-18	n		51.8008	5.43291
7107661	241-195	other	White-fronted Goose	A	F	Ø159Ø	Lith, Lage Velden	NL	2010-12-18	n		51.8008	5.43291
7107662	241-196	other	White-fronted Goose	A	F	Ø159Ø	Lith, Lage Velden	NL	2010-12-18	n		51.8008	5.43291
7107663	241-197	other	White-fronted Goose	J	F	Ø159Ø	Lith, Lage Velden	NL	2010-12-18	n		51.8008	5.43291
7107669	241-198	other	White-fronted Goose	J	M	Ø159Ø	Lith, Lage Velden	NL	2010-12-18	n		51.8008	5.43291
7107673	241-199	other	White-fronted Goose	A	M	Ø159Ø	Lith, Lage Velden	NL	2010-12-18	n		51.8008	5.43291
7107675	241-200	other	White-fronted Goose	J	F	Ø159Ø	Lith, Lage Velden	NL	2010-12-18	n		51.8008	5.43291
7107685	241-201	other	White-fronted Goose	A	M	Ø159Ø	Lith, Lage Velden	NL	2010-12-18	n		51.8008	5.43291
7107691	241-203	other	White-fronted Goose	A	F	Ø159Ø	Lith, Lage Velden	NL	2010-12-18	n		51.8008	5.43291
7107700	241-204	other	White-fronted Goose	J	F	Ø159Ø	Lith, Lage Velden	NL	2010-12-18	n		51.8008	5.43291
7107752	241-569	other	Barnacle Goose	J	M	Ø167Ø	Kollumerland, Kollumerpomp	NL	2011-02-02	p	35.51	53.306	6.18903
7107754	241-570	other	Barnacle Goose	J	M	Ø167Ø	Kollumerland, Kollumerpomp	NL	2011-02-02	n		53.306	6.18903
7107757	241-571	other	Barnacle Goose	J	F	Ø167Ø	Kollumerland, Kollumerpomp	NL	2011-02-02	n		53.306	6.18903
7107761	241-572	other	Barnacle Goose	J	M	Ø167Ø	Kollumerland, Kollumerpomp	NL	2011-02-02	n		53.306	6.18903
7107764	241-573	other	Barnacle Goose	J	F	Ø167Ø	Kollumerland, Kollumerpomp	NL	2011-02-02	p	39.21	53.306	6.18903
7107772	241-574	other	Barnacle Goose	J	M	Ø167Ø	Kollumerland, Kollumerpomp	NL	2011-02-02	p	39.72	53.306	6.18903
7107775	241-575	other	Barnacle Goose	J	M	Ø167Ø	Kollumerland, Kollumerpomp	NL	2011-02-02	n		53.306	6.18903
7107777	241-576	other	Barnacle Goose	J	F	Ø167Ø	Kollumerland, Kollumerpomp	NL	2011-02-02	n		53.306	6.18903
7107799	241-607	other	White-fronted Goose	A	M	Ø159Ø	Kollumerland, Kollumerpomp	NL	2011-02-28	n		53.306	6.18903
7107800	241-608	other	White-fronted Goose	J	F	Ø159Ø	Kollumerland, Kollumerpomp	NL	2011-02-28	n		53.306	6.18903
7108035	219-540	other	Barnacle Goose	A	F	Ø167Ø	Lith	NL	2010-02-03	n		51.8008	5.43291
7108036	219-541	other	Barnacle Goose	A	M	Ø167Ø	Lith	NL	2010-02-03	n		51.8008	5.43291
7108037	219-542	other	Barnacle Goose	A	M	Ø167Ø	Lith	NL	2010-02-03	n		51.8008	5.43291
7108038	219-543	other	Barnacle Goose	J	M	Ø167Ø	Lith	NL	2010-02-03	n		51.8008	5.43291
7108039	219-544	other	Barnacle Goose	J	F	Ø167Ø	Lith	NL	2010-02-03	n		51.8008	5.43291
7108040	219-545	other	Barnacle Goose	J	M	Ø167Ø	Lith	NL	2010-02-03	n		51.8008	5.43291
7108041	219-546	other	Barnacle Goose	J	F	Ø167Ø	Lith	NL	2010-02-03	n		51.8008	5.43291
7108101	242-51	other	White-fronted Goose	J	M	Ø159Ø	Eemnes	NL	2010-11-18	n		52.2525	5.2591
7108102	242-52	other	White-fronted Goose	A	M	Ø159Ø	Eemnes	NL	2010-11-18	n		52.2525	5.2591
7108103	242-53	other	White-fronted Goose	J	F	Ø159Ø	Eemnes	NL	2010-11-18	n		52.2525	5.2591
7108104	242-54	other	White-fronted Goose	A	F	Ø159Ø	Eemnes	NL	2010-11-18	n		52.2525	5.2591
7108105	242-55	other	White-fronted Goose	J	M	Ø159Ø	Eemdijk	NL	2010-11-18	n		52.2542	5.329
7108106	242-56	other	White-fronted Goose	A	M	Ø159Ø	Eemdijk	NL	2010-11-18	n		52.2542	5.329
7108107	242-57	other	White-fronted Goose	J	F	Ø159Ø	Eemdijk	NL	2010-11-18	n		52.2542	5.329
7108108	242-58	other	White-fronted Goose	J	F	Ø159Ø	Eemdijk	NL	2010-11-18	n		52.2542	5.329
7108109	242-59	other	White-fronted Goose	J	F	Ø159Ø	Eemdijk	NL	2010-11-18	n		52.2542	5.329
7108110	242-60	other	White-fronted Goose	A	M	Ø159Ø	Eemdijk	NL	2010-11-20	n		52.2542	5.329
7108111	242-61	other	White-fronted Goose	A	F	Ø159Ø	Eemdijk	NL	2010-11-20	n		52.2542	5.329
7108112	242-62	other	White-fronted Goose	J	M	Ø159Ø	Eemdijk	NL	2010-11-20	n		52.2542	5.329
7108113	242-63	other	White-fronted Goose	J	M	Ø159Ø	Eemdijk	NL	2010-11-20	n		52.2542	5.329
7108114	242-64	other	White-fronted Goose	J	M	Ø159Ø	Eemdijk	NL	2010-11-20	n		52.2542	5.329
7108115	242-65	other	White-fronted Goose	A	M	Ø159Ø	Eemdijk	NL	2010-11-20	n		52.2542	5.329
7108116	242-66	other	White-fronted Goose	J	F	Ø159Ø	Eemdijk	NL	2010-11-20	n		52.2542	5.329
7108117	242-67	other	White-fronted Goose	J	F	Ø159Ø	Eemdijk	NL	2010-11-20	n		52.2542	5.329
7108118	242-68	other	White-fronted Goose	A	F	Ø159Ø	Eemdijk	NL	2010-11-20	n		52.2542	5.329
7108119	242-69	other	White-fronted Goose	J	F	Ø159Ø	Eemdijk	NL	2010-11-20	n		52.2542	5.329
7108120	242-70	other	White-fronted Goose	A	M	Ø159Ø	Eemdijk	NL	2010-11-20	n		52.2542	5.329
7108121	242-71	other	White-fronted Goose	J	F	Ø159Ø	Eemdijk	NL	2010-11-20	n		52.2542	5.329
7108122	242-72	other	White-fronted Goose	A	F	Ø159Ø	Eemdijk	NL	2010-11-20	n		52.2542	5.329
7108123	242-73	other	White-fronted Goose	J	M	Ø159Ø	Eemdijk	NL	2010-11-20	n		52.2542	5.329
7108124	242-74	other	Barnacle Goose	J	M	Ø167Ø	Eemnes	NL	2010-11-20	n		52.2525	5.2591
7108125	242-75	other	Barnacle Goose	A	M	Ø167Ø	Eemnes	NL	2010-11-20	n		52.2525	5.2591
7108126	242-76	other	Barnacle Goose	A	F	Ø167Ø	Eemnes	NL	2010-11-20	n		52.2525	5.2591
7108127	242-78	other	Barnacle Goose	A	F	Ø167Ø	Eemnes	NL	2010-11-20	n		52.2525	5.2591
7108128	242-79	other	Barnacle Goose	J	M	Ø167Ø	Eemnes	NL	2010-11-20	n		52.2525	5.2591
7108129	242-80	other	Barnacle Goose	A	F	Ø167Ø	Eemnes	NL	2010-11-20	n		52.2525	5.2591
7108130	242-81	other	Barnacle Goose	J	F	Ø167Ø	Eemnes	NL	2010-11-20	n		52.2525	5.2591
7108131	242-82	other	Barnacle Goose	J	M	Ø167Ø	Eemnes	NL	2010-11-20	n		52.2525	5.2591
7108132	242-83	other	Barnacle Goose	A	M	Ø167Ø	Eemnes	NL	2010-11-20	n		52.2525	5.2591
7108133	242-84	other	Barnacle Goose	J	F	Ø167Ø	Eemnes	NL	2010-11-20	n		52.2525	5.2591
7108134	242-85	other	Barnacle Goose	J	F	Ø167Ø	Eemnes	NL	2010-11-20	n		52.2525	5.2591
7108135	242-86	other	Barnacle Goose	A	M	Ø167Ø	Eemnes	NL	2010-11-20	n		52.2525	5.2591
7108136	242-87	other	Barnacle Goose	J	M	Ø167Ø	Eemnes	NL	2010-11-20	n		52.2525	5.2591
7108137	242-88	other	Barnacle Goose	J	F	Ø167Ø	Eemnes	NL	2010-11-20	n		52.2525	5.2591
7108138	242-89	other	Barnacle Goose	J	M	Ø167Ø	Eemnes	NL	2010-11-20	n		52.2525	5.2591
7108139	242-90	other	White-fronted Goose	A	F	Ø159Ø	Eemnes	NL	2010-11-23	p	36.75	52.2525	5.2591
7108140	242-91	other	White-fronted Goose	A	M	Ø159Ø	Eemnes	NL	2010-11-23	p	29.62	52.2525	5.2591
7108141	242-92	other	White-fronted Goose	J	F	Ø159Ø	Eemnes	NL	2010-11-23	n		52.2525	5.2591
7108142	242-93	other	White-fronted Goose	J	M	Ø159Ø	Eemnes	NL	2010-11-23	p	27.55	52.2525	5.2591
7108143	242-94	other	White-fronted Goose	J	M	Ø159Ø	Eemnes	NL	2010-11-23	p	31.01	52.2525	5.2591
7108144	242-95	other	White-fronted Goose	J	F	Ø159Ø	Eemnes	NL	2010-11-23	p	35.44	52.2525	5.2591
7108145	242-102	other	Barnacle Goose	J	F	Ø167Ø	Eemdijk	NL	2010-11-24	n		52.2542	5.329
7108146	242-103	other	Barnacle Goose	J	F	Ø167Ø	Eemdijk	NL	2010-11-24	n		52.2542	5.329
7108147	242-104	other	Barnacle Goose	A	F	Ø167Ø	Eemdijk	NL	2010-11-24	n		52.2542	5.329
7108148	242-105	other	Barnacle Goose	J	M	Ø167Ø	Eemdijk	NL	2010-11-24	n		52.2542	5.329
7108149	242-106	other	Barnacle Goose	J	M	Ø167Ø	Eemdijk	NL	2010-11-24	n		52.2542	5.329
7108150	242-107	other	Barnacle Goose	J	F	Ø167Ø	Eemdijk	NL	2010-11-24	n		52.2542	5.329
7108151	219-335	other	White-fronted Goose	A	M	Ø159Ø	Lith	NL	2010-01-05	n		51.7865	5.41232
7108152	219-336	other	White-fronted Goose	J	M	Ø159Ø	Lith	NL	2010-01-05	n		51.7865	5.41232
7108153	219-337	other	White-fronted Goose	A	M	Ø159Ø	Lith	NL	2010-01-05	p	33.39	51.7865	5.41232
7108154	219-338	other	White-fronted Goose	A	M	Ø159Ø	Lith	NL	2010-01-05	n		51.7865	5.41232
7108155	219-339	other	White-fronted Goose	A	F	Ø159Ø	Lith	NL	2010-01-05	n		51.7865	5.41232
7108156	219-340	other	White-fronted Goose	A	M	Ø159Ø	Lith	NL	2010-01-05	n		51.7865	5.41232
7108157	219-341	other	White-fronted Goose	A	M	Ø159Ø	Lith	NL	2010-01-05	n		51.7865	5.41232
7108158	219-342	other	White-fronted Goose	A	M	Ø159Ø	Lith	NL	2010-01-05	n		51.7865	5.41232
7108159	219-343	other	White-fronted Goose	J	M	Ø159Ø	Lith	NL	2010-01-05	n		51.7865	5.41232
7108160	219-344	other	White-fronted Goose	A	F	Ø159Ø	Lith	NL	2010-01-05	n		51.7865	5.41232
7108161	219-345	other	White-fronted Goose	A	F	Ø159Ø	Lith	NL	2010-01-05	n		51.7865	5.41232
7108162	219-346	other	White-fronted Goose	A	M	Ø159Ø	Lith	NL	2010-01-05	n		51.7865	5.41232
7108163	219-347	other	White-fronted Goose	A	F	Ø159Ø	Lith	NL	2010-01-05	n		51.7865	5.41232
7108170	219-348	other	White-fronted Goose	J	F	Ø159Ø	Lith	NL	2010-01-05	n		51.7865	5.41232
7108178	219-349	other	White-fronted Goose	J	F	Ø159Ø	Lith	NL	2010-01-05	n		51.7865	5.41232
7108179	219-350	other	White-fronted Goose	J	F	Ø159Ø	Lith	NL	2010-01-05	n		51.7865	5.41232
7108184	219-351	other	White-fronted Goose	J	F	Ø159Ø	Lith	NL	2010-01-05	n		51.7865	5.41232
7108187	219-352	other	White-fronted Goose	J	F	Ø159Ø	Lith	NL	2010-01-05	n		51.7865	5.41232
7108188	219-353	other	White-fronted Goose	J	F	Ø159Ø	Lith	NL	2010-01-05	n		51.7865	5.41232
7108191	219-433	other	White-fronted Goose	A	M	Ø159Ø	Lith	NL	2010-01-08	n		51.7865	5.41232
7108192	219-434	other	White-fronted Goose	A	F	Ø159Ø	Lith	NL	2010-01-08	n		51.7865	5.41232
7108193	219-435	other	White-fronted Goose	A	M	Ø159Ø	Lith	NL	2010-01-08	n		51.7865	5.41232
7108194	219-436	other	White-fronted Goose	A	M	Ø159Ø	Lith	NL	2010-01-08	n		51.7865	5.41232
7108195	219-437	other	White-fronted Goose	J	M	Ø159Ø	Lith	NL	2010-01-08	n		51.7865	5.41232
7108196	219-438	other	White-fronted Goose	A	F	Ø159Ø	Lith	NL	2010-01-08	n		51.7865	5.41232
7108197	219-439	other	White-fronted Goose	A	M	Ø159Ø	Lith	NL	2010-01-08	n		51.7865	5.41232
7108198	219-440	other	White-fronted Goose	A	F	Ø159Ø	Lith	NL	2010-01-08	n		51.7865	5.41232
7108199	219-441	other	White-fronted Goose	A	M	Ø159Ø	Lith	NL	2010-01-08	n		51.7865	5.41232
7108200	219-442	other	White-fronted Goose	A	F	Ø159Ø	Lith	NL	2010-01-08	n		51.7865	5.41232
7108201	219-443	other	White-fronted Goose	J	M	Ø159Ø	Lith	NL	2010-01-08	p	29.6	51.7865	5.41232
7108209	219-444	other	White-fronted Goose	J	M	Ø159Ø	Lith	NL	2010-01-08	n		51.7865	5.41232
7108214	219-446	other	White-fronted Goose	J	F	Ø159Ø	Lith	NL	2010-01-08	p	30.69	51.7865	5.41232
7108215	219-447	other	White-fronted Goose	J	M	Ø159Ø	Lith	NL	2010-01-08	p	28.76	51.7865	5.41232
7108219	219-448	other	White-fronted Goose	J	F	Ø159Ø	Lith	NL	2010-01-08	p	34.24	51.7865	5.41232
7108220	219-449	other	White-fronted Goose	J	F	Ø159Ø	Lith	NL	2010-01-08	n		51.7865	5.41232
7108221	219-450	other	White-fronted Goose	J	F	Ø159Ø	Lith	NL	2010-01-08	n		51.7865	5.41232
7108222	219-354	other	White-fronted Goose	J	F	Ø159Ø	Lith	NL	2010-01-08	n		51.7865	5.41232
7108262	255-81	other	White-fronted Goose	J	F	Ø159Ø	Maren-Kessel	NL	2011-12-05	n		51.7643	5.38682
7108263	255-82	other	White-fronted Goose	J	M	Ø159Ø	Maren-Kessel	NL	2011-12-05	n		51.7643	5.38682
7108264	255-83	other	White-fronted Goose	J	F	Ø159Ø	Maren-Kessel	NL	2011-12-05	n		51.7643	5.38682
7108265	255-84	other	White-fronted Goose	J	F	Ø159Ø	Maren-Kessel	NL	2011-12-05	n		51.7643	5.38682
7108266	255-85	other	White-fronted Goose	J	M	Ø159Ø	Maren-Kessel	NL	2011-12-05	p	37.89	51.7643	5.38682
7108267	255-86	other	White-fronted Goose	J	F	Ø159Ø	Maren-Kessel	NL	2011-12-05	n		51.7643	5.38682
7108268	255-87	other	White-fronted Goose	J	F	Ø159Ø	Maren-Kessel	NL	2011-12-05	n		51.7643	5.38682
7108269	255-88	other	White-fronted Goose	J	M	Ø159Ø	Maren-Kessel	NL	2011-12-05	n		51.7643	5.38682
7108270	255-89	other	White-fronted Goose	A	F	Ø159Ø	Maren-Kessel	NL	2011-12-05	p	38.69	51.7643	5.38682
7108276	255-90	other	White-fronted Goose	A	F	Ø159Ø	Maren-Kessel	NL	2011-12-12	p	38.64	51.7643	5.38682
7108277	255-91	other	White-fronted Goose	A	M	Ø159Ø	Maren-Kessel	NL	2011-12-12	n		51.7643	5.38682
7108278	255-92	other	White-fronted Goose	J	M	Ø159Ø	Maren-Kessel	NL	2011-12-12	n		51.7643	5.38682
7108279	255-93	other	White-fronted Goose	J	F	Ø159Ø	Maren-Kessel	NL	2011-12-12	p	38.2	51.7643	5.38682
7108280	255-94	other	White-fronted Goose	A	F	Ø159Ø	Maren-Kessel	NL	2011-12-12	n		51.7643	5.38682
7108281	255-95	other	White-fronted Goose	J	F	Ø159Ø	Maren-Kessel	NL	2011-12-12	n		51.7643	5.38682
7108282	255-96	other	White-fronted Goose	J	M	Ø159Ø	Maren-Kessel	NL	2011-12-12	p	28.93	51.7643	5.38682
7108283	255-97	other	White-fronted Goose	J	F	Ø159Ø	Maren-Kessel	NL	2011-12-12	p	37.66	51.7643	5.38682
7108284	255-98	other	White-fronted Goose	J	M	Ø159Ø	Maren-Kessel	NL	2011-12-12	n		51.7643	5.38682
7108285	255-99	other	White-fronted Goose	J	M	Ø159Ø	Maren-Kessel	NL	2011-12-12	n		51.7643	5.38682
7108286	255-100	other	White-fronted Goose	J	M	Ø159Ø	Maren-Kessel	NL	2011-12-12	n		51.7643	5.38682
7108287	255-101	other	White-fronted Goose	A	M	Ø159Ø	Maren-Kessel	NL	2011-12-12	n		51.7643	5.38682
7108288	255-102	other	White-fronted Goose	J	F	Ø159Ø	Maren-Kessel	NL	2011-12-12	n		51.7643	5.38682
7108289	255-103	other	White-fronted Goose	A	M	Ø159Ø	Maren-Kessel	NL	2011-12-12	n		51.7643	5.38682
7108290	255-104	other	White-fronted Goose	J	M	Ø159Ø	Maren-Kessel	NL	2011-12-12	n		51.7643	5.38682
7108291	255-105	other	White-fronted Goose	A	F	Ø159Ø	Maren-Kessel	NL	2011-12-12	n		51.7643	5.38682
7108295	255-106	other	White-fronted Goose	J	F	Ø159Ø	Maren-Kessel	NL	2011-12-18	n		51.7643	5.38682
7108296	255-107	other	White-fronted Goose	J	F	Ø159Ø	Maren-Kessel	NL	2011-12-18	n		51.7643	5.38682
7108297	255-108	other	White-fronted Goose	A	F	Ø159Ø	Maren-Kessel	NL	2011-12-18	n		51.7643	5.38682
7108298	255-109	other	White-fronted Goose	J	M	Ø159Ø	Maren-Kessel	NL	2011-12-18	n		51.7643	5.38682
7108299	255-110	other	White-fronted Goose	J	M	Ø159Ø	Maren-Kessel	NL	2011-12-18	n		51.7643	5.38682
7108300	255-111	other	White-fronted Goose	A	M	Ø159Ø	Maren-Kessel	NL	2011-12-18	n		51.7643	5.38682
7108301	242-108	other	Barnacle Goose	A	M	Ø167Ø	Eemdijk	NL	2010-11-24	n		52.2542	5.329
7108302	242-109	other	Barnacle Goose	A	F	Ø167Ø	Eemdijk	NL	2010-11-24	n		52.2542	5.329
7108303	242-110	other	Barnacle Goose	A	M	Ø167Ø	Eemdijk	NL	2010-11-24	n		52.2542	5.329
7108304	242-111	other	Barnacle Goose	J	F	Ø167Ø	Eemdijk	NL	2010-11-24	n		52.2542	5.329
7108305	242-112	other	Barnacle Goose	A	F	Ø167Ø	Eemdijk	NL	2010-11-24	n		52.2542	5.329
7108306	242-113	other	Barnacle Goose	J	M	Ø167Ø	Eemdijk	NL	2010-11-24	n		52.2542	5.329
7108307	242-114	other	Barnacle Goose	J	M	Ø167Ø	Eemdijk	NL	2010-11-24	n		52.2542	5.329
7108308	242-115	other	Barnacle Goose	J	M	Ø167Ø	Eemdijk	NL	2010-11-24	n		52.2542	5.329
7108309	242-116	other	Barnacle Goose	A	M	Ø167Ø	Eemdijk	NL	2010-11-24	n		52.2542	5.329
7108310	242-117	other	Barnacle Goose	J	F	Ø167Ø	Eemdijk	NL	2010-11-24	n		52.2542	5.329
7108311	242-118	other	White-fronted Goose	A	M	Ø159Ø	Eemdijk	NL	2010-11-24	n		52.2542	5.329
7108312	242-119	other	White-fronted Goose	A	F	Ø159Ø	Eemnes	NL	2010-11-24	n		52.2525	5.2591
7108313	242-120	other	White-fronted Goose	A	F	Ø159Ø	Eemnes	NL	2010-11-24	n		52.2525	5.2591
7108314	242-121	other	White-fronted Goose	A	M	Ø159Ø	Eemnes	NL	2010-11-24	n		52.2525	5.2591
7108315	242-122	other	White-fronted Goose	A	F	Ø159Ø	Eemnes	NL	2010-11-24	n		52.2525	5.2591
7108316	242-123	other	White-fronted Goose	A	M	Ø159Ø	Eemnes	NL	2010-11-24	n		52.2525	5.2591
7108317	242-124	other	White-fronted Goose	A	M	Ø159Ø	Eemnes	NL	2010-11-24	n		52.2525	5.2591
7108318	242-125	other	White-fronted Goose	J	F	Ø159Ø	Eemnes	NL	2010-11-24	n		52.2525	5.2591
7108319	242-126	other	White-fronted Goose	J	F	Ø159Ø	Eemnes	NL	2010-11-24	n		52.2525	5.2591
7108320	242-127	other	White-fronted Goose	J	M	Ø159Ø	Eemnes	NL	2010-11-24	n		52.2525	5.2591
7108321	242-128	other	White-fronted Goose	J	M	Ø159Ø	Nijkerk	NL	2010-11-29	n		52.2225	5.483
7108322	242-129	other	White-fronted Goose	A	F	Ø159Ø	Nijkerk	NL	2010-11-29	n		52.2225	5.483
7108323	242-130	other	White-fronted Goose	J	M	Ø159Ø	Nijkerk	NL	2010-11-29	n		52.2225	5.483
7108324	242-131	other	White-fronted Goose	A	M	Ø159Ø	Nijkerk	NL	2010-11-29	n		52.2225	5.483
7108325	242-132	other	White-fronted Goose	A	F	Ø159Ø	Eemdijk	NL	2010-11-29	n		52.2542	5.329
7108326	242-133	other	White-fronted Goose	J	F	Ø159Ø	Eemdijk	NL	2010-11-29	n		52.2542	5.329
7108327	242-134	other	White-fronted Goose	A	M	Ø159Ø	Eemdijk	NL	2010-11-29	n		52.2542	5.329
7108328	242-135	other	White-fronted Goose	A	F	Ø159Ø	Eemdijk	NL	2010-11-29	n		52.2542	5.329
7108329	242-136	other	Barnacle Goose	A	M	Ø167Ø	Nijkerk	NL	2010-12-03	n		52.2225	5.48297
7108330	242-137	other	Barnacle Goose	A	F	Ø167Ø	Nijkerk	NL	2010-12-03	n		52.2225	5.48297
7108331	242-138	other	Barnacle Goose	A	M	Ø167Ø	Nijkerk	NL	2010-12-03	n		52.2225	5.48297
7108332	242-139	other	Barnacle Goose	A	F	Ø167Ø	Nijkerk	NL	2010-12-03	n		52.2225	5.48297
7108333	242-140	other	Barnacle Goose	A	M	Ø167Ø	Nijkerk	NL	2010-12-03	n		52.2225	5.48297
7108334	242-141	other	Barnacle Goose	A	F	Ø167Ø	Nijkerk	NL	2010-12-03	n		52.2225	5.48297
7108335	242-142	other	Barnacle Goose	J	M	Ø167Ø	Nijkerk	NL	2010-12-03	n		52.2225	5.48297
7108336	242-143	other	Barnacle Goose	A	M	Ø167Ø	Nijkerk	NL	2010-12-03	n		52.2225	5.48297
7108337	242-144	other	Barnacle Goose	J	M	Ø167Ø	Nijkerk	NL	2010-12-03	n		52.2225	5.48297
7108338	242-145	other	Barnacle Goose	A	M	Ø167Ø	Nijkerk	NL	2010-12-03	n		52.2225	5.48297
7108339	242-146	other	Barnacle Goose	J	F	Ø167Ø	Nijkerk	NL	2010-12-03	n		52.2225	5.48297
7108340	242-147	other	Barnacle Goose	A	M	Ø167Ø	Nijkerk	NL	2010-12-03	n		52.2225	5.48297
7108341	242-148	other	Barnacle Goose	J	F	Ø167Ø	Nijkerk	NL	2010-12-03	n		52.2225	5.48297
7108342	242-149	other	Barnacle Goose	J	M	Ø167Ø	Nijkerk	NL	2010-12-03	n		52.2225	5.48297
7108343	242-150	other	Barnacle Goose	J	F	Ø167Ø	Nijkerk	NL	2010-12-03	n		52.2225	5.48297
7108344	242-152	other	White-fronted Goose	J	M	Ø159Ø	Nijkerk	NL	2010-12-06	n		52.2225	5.48297
7108345	242-153	other	White-fronted Goose	J	F	Ø159Ø	Nijkerk	NL	2010-12-06	n		52.2225	5.48297
7108346	242-154	other	White-fronted Goose	J	M	Ø159Ø	Nijkerk	NL	2010-12-06	n		52.2225	5.48297
7108347	242-155	other	White-fronted Goose	J	M	Ø159Ø	Nijkerk	NL	2010-12-06	n		52.2225	5.48297
7108348	242-156	other	White-fronted Goose	J	F	Ø159Ø	Nijkerk	NL	2010-12-06	n		52.2225	5.48297
7108349	242-157	other	White-fronted Goose	J	M	Ø159Ø	Nijkerk	NL	2010-12-06	n		52.2225	5.48297
7108350	242-158	other	White-fronted Goose	J	M	Ø159Ø	Nijkerk	NL	2010-12-06	n		52.2225	5.48297
7108351	241-403	other	White-fronted Goose	A	M	Ø159Ø	Garijp, Stinswei	NL	2011-01-11	n		53.177	5.96489
7108352	241-404	other	Barnacle Goose	A	M	Ø167Ø	Garijp, Stinswei	NL	2011-01-11	n		53.177	5.96489
7108353	241-405	other	Barnacle Goose	J	F	Ø167Ø	Garijp, Stinswei	NL	2011-01-11	n		53.177	5.96489
7108354	241-406	other	Barnacle Goose	A	F	Ø167Ø	Garijp, Stinswei	NL	2011-01-11	n		53.177	5.96489
7108355	241-407	other	Barnacle Goose	A	M	Ø167Ø	Garijp, Stinswei	NL	2011-01-11	n		53.177	5.96489
7108356	241-408	other	Barnacle Goose	A	M	Ø167Ø	Garijp, Stinswei	NL	2011-01-11	n		53.177	5.96489
7108361	241-409	other	Barnacle Goose	J	M	Ø167Ø	Garijp, Stinswei	NL	2011-01-11	n		53.177	5.96489
7108362	241-410	other	Barnacle Goose	J	M	Ø167Ø	Garijp, Stinswei	NL	2011-01-11	n		53.177	5.96489
7108378	241-411	other	Barnacle Goose	A	F	Ø167Ø	Garijp, Stinswei	NL	2011-01-11	n		53.177	5.96489
7108382	241-556	other	Barnacle Goose	J	M	Ø167Ø	Kollumerland, Kollumerpomp	NL	2011-02-02	p	33.39	53.306	6.18903
7108383	241-557	other	Barnacle Goose	A	F	Ø167Ø	Kollumerland, Kollumerpomp	NL	2011-02-02	p	39.19	53.306	6.18903
7108384	241-558	other	Barnacle Goose	J	M	Ø167Ø	Kollumerland, Kollumerpomp	NL	2011-02-02	n		53.306	6.18903
7108385	241-559	other	Barnacle Goose	A	M	Ø167Ø	Kollumerland, Kollumerpomp	NL	2011-02-02	n		53.306	6.18903
7108386	241-560	other	Barnacle Goose	A	M	Ø167Ø	Kollumerland, Kollumerpomp	NL	2011-02-02	n		53.306	6.18903
7108387	241-561	other	Barnacle Goose	A	M	Ø167Ø	Kollumerland, Kollumerpomp	NL	2011-02-02	n		53.306	6.18903
7108388	241-562	other	Barnacle Goose	A	M	Ø167Ø	Kollumerland, Kollumerpomp	NL	2011-02-02	n		53.306	6.18903
7108389	241-563	other	Barnacle Goose	A	M	Ø167Ø	Kollumerland, Kollumerpomp	NL	2011-02-02	n		53.306	6.18903
7108390	241-564	other	Barnacle Goose	A	F	Ø167Ø	Kollumerland, Kollumerpomp	NL	2011-02-02	n		53.306	6.18903
7108391	241-565	other	Barnacle Goose	A	F	Ø167Ø	Kollumerland, Kollumerpomp	NL	2011-02-02	n		53.306	6.18903
7108392	241-566	other	Barnacle Goose	J	M	Ø167Ø	Kollumerland, Kollumerpomp	NL	2011-02-02	n		53.306	6.18903
7108393	241-567	other	Barnacle Goose	A	F	Ø167Ø	Kollumerland, Kollumerpomp	NL	2011-02-02	n		53.306	6.18903
7108394	241-568	other	Barnacle Goose	J	F	Ø167Ø	Kollumerland, Kollumerpomp	NL	2011-02-02	n		53.306	6.18903
7108401	241-433	other	Barnacle Goose	A	M	Ø167Ø	Kollumerland, Kollumerpomp	NL	2011-01-16	n		53.306	6.18903
7108402	241-434	other	Barnacle Goose	J	F	Ø167Ø	Kollumerland, Kollumerpomp	NL	2011-01-16	p	32.39	53.306	6.18903
7108403	241-435	other	Barnacle Goose	A	F	Ø167Ø	Kollumerland, Kollumerpomp	NL	2011-01-16	n		53.306	6.18903
7108404	241-436	other	Barnacle Goose	A	M	Ø167Ø	Kollumerland, Kollumerpomp	NL	2011-01-16	n		53.306	6.18903
7108405	241-437	other	Barnacle Goose	A	M	Ø167Ø	Kollumerland, Kollumerpomp	NL	2011-01-16	p	21.1	53.306	6.18903
7108406	241-438	other	Barnacle Goose	J	M	Ø167Ø	Kollumerland, Kollumerpomp	NL	2011-01-16	p	36.59	53.306	6.18903
7108407	241-439	other	Barnacle Goose	J	F	Ø167Ø	Kollumerland, Kollumerpomp	NL	2011-01-16	n		53.306	6.18903
7108408	241-440	other	Barnacle Goose	J	M	Ø167Ø	Kollumerland, Kollumerpomp	NL	2011-01-16	p	35.21	53.306	6.18903
7108409	241-441	other	Barnacle Goose	J	F	Ø167Ø	Kollumerland, Kollumerpomp	NL	2011-01-16	n		53.306	6.18903
7108451	242-159	other	White-fronted Goose	J	M	Ø159Ø	Nijkerk	NL	2010-12-06	n		52.2225	5.48297
7108452	242-160	other	White-fronted Goose	J	M	Ø159Ø	Nijkerk	NL	2010-12-06	n		52.2225	5.48297
7108453	242-161	other	White-fronted Goose	A	M	Ø159Ø	Nijkerk	NL	2010-12-06	n		52.2225	5.48297
7108454	242-162	other	White-fronted Goose	A	M	Ø159Ø	Nijkerk	NL	2010-12-06	n		52.2225	5.48297
7108455	242-163	other	White-fronted Goose	A	M	Ø159Ø	Nijkerk	NL	2010-12-06	n		52.2225	5.48297
7108456	242-164	other	White-fronted Goose	A	F	Ø159Ø	Nijkerk	NL	2010-12-06	n		52.2225	5.48297
7108457	242-165	other	White-fronted Goose	A	F	Ø159Ø	Nijkerk	NL	2010-12-06	n		52.2225	5.48297
7108458	242-166	other	White-fronted Goose	A	F	Ø159Ø	Nijkerk	NL	2010-12-06	n		52.2225	5.48297
7108459	242-167	other	White-fronted Goose	A	M	Ø159Ø	Nijkerk	NL	2010-12-06	n		52.2225	5.48297
7108460	242-168	other	White-fronted Goose	J	M	Ø159Ø	Eemdijk	NL	2010-12-06	n		52.2542	5.32906
7108461	242-169	other	White-fronted Goose	J	F	Ø159Ø	Eemdijk	NL	2010-12-06	n		52.2542	5.32906
7108462	242-170	other	White-fronted Goose	A	F	Ø159Ø	Eemdijk	NL	2010-12-06	n		52.2542	5.32906
7108463	242-171	other	White-fronted Goose	J	M	Ø159Ø	Eemdijk	NL	2010-12-06	n		52.2542	5.32906
7108464	242-172	other	White-fronted Goose	J	M	Ø159Ø	Eemdijk	NL	2010-12-06	n		52.2542	5.32906
7108465	242-173	other	White-fronted Goose	A	M	Ø159Ø	Eemdijk	NL	2010-12-06	n		52.2542	5.32906
7108466	242-174	other	White-fronted Goose	A	M	Ø159Ø	Eemdijk	NL	2010-12-06	n		52.2542	5.32906
7108467	242-175	other	White-fronted Goose	A	F	Ø159Ø	Eemdijk	NL	2010-12-06	n		52.2542	5.32906
7108468	242-176	other	White-fronted Goose	A	M	Ø159Ø	Eemdijk	NL	2010-12-06	n		52.2542	5.32906
7108469	242-177	other	White-fronted Goose	J	M	Ø159Ø	Eemdijk	NL	2010-12-06	n		52.2542	5.32906
7108470	242-178	other	White-fronted Goose	J	M	Ø159Ø	Eemdijk	NL	2010-12-06	n		52.2542	5.32906
7108471	242-179	other	White-fronted Goose	J	F	Ø159Ø	Eemdijk	NL	2010-12-06	n		52.2542	5.32906
7108472	242-180	other	White-fronted Goose	A	F	Ø159Ø	Eemdijk	NL	2010-12-06	n		52.2542	5.32906
7108473	242-181	other	White-fronted Goose	J	F	Ø159Ø	Eemnes	NL	2010-12-08	n		52.2526	5.2591
7108474	242-182	other	White-fronted Goose	J	M	Ø159Ø	Eemnes	NL	2010-12-08	p	38.91	52.2526	5.2591
7108475	242-183	other	White-fronted Goose	J	M	Ø159Ø	Eemnes	NL	2010-12-08	n		52.2526	5.2591
7108476	242-184	other	White-fronted Goose	A	M	Ø159Ø	Eemnes	NL	2010-12-08	p	23.15	52.2526	5.2591
7108477	242-185	other	White-fronted Goose	A	F	Ø159Ø	Eemnes	NL	2010-12-08	p	35.94	52.2526	5.2591
7108478	242-186	other	White-fronted Goose	A	M	Ø159Ø	Eemnes	NL	2010-12-08	p	26.61	52.2526	5.2591
7108479	242-187	other	White-fronted Goose	A	F	Ø159Ø	Eemnes	NL	2010-12-08	p	37.62	52.2526	5.2591
7108480	242-188	other	White-fronted Goose	A	F	Ø159Ø	Eemnes	NL	2010-12-08	n		52.2526	5.2591
7108481	242-189	other	White-fronted Goose	A	F	Ø159Ø	Eemnes	NL	2010-12-08	n		52.2526	5.2591
7108482	242-190	other	White-fronted Goose	A	M	Ø159Ø	Eemnes	NL	2010-12-08	n		52.2526	5.2591
7108483	242-191	other	White-fronted Goose	A	M	Ø159Ø	Eemnes	NL	2010-12-08	n		52.2526	5.2591
7108484	242-192	other	White-fronted Goose	A	M	Ø159Ø	Eemnes	NL	2010-12-08	n		52.2526	5.2591
7108485	242-193	other	White-fronted Goose	A	F	Ø159Ø	Eemnes	NL	2010-12-08	n		52.2526	5.2591
7108486	242-194	other	White-fronted Goose	A	F	Ø159Ø	Eemnes	NL	2010-12-08	n		52.2526	5.2591
7108487	242-195	other	White-fronted Goose	A	F	Ø159Ø	Eemnes	NL	2010-12-08	n		52.2526	5.2591
7108488	242-196	other	Barnacle Goose	J	M	Ø167Ø	Eemnes	NL	2010-12-08	n		52.2526	5.2591
7108489	242-197	other	Barnacle Goose	J	F	Ø167Ø	Eemnes	NL	2010-12-08	n		52.2526	5.2591
7108490	242-198	other	Barnacle Goose	J	F	Ø167Ø	Eemnes	NL	2010-12-08	n		52.2526	5.2591
7108491	242-199	other	Barnacle Goose	A	M	Ø167Ø	Eemnes	NL	2010-12-08	n		52.2526	5.2591
7108492	242-200	other	Barnacle Goose	A	F	Ø167Ø	Eemnes	NL	2010-12-08	n		52.2526	5.2591
7108493	242-201	other	Barnacle Goose	A	F	Ø167Ø	Eemnes	NL	2010-12-08	n		52.2526	5.2591
7108494	242-202	other	Barnacle Goose	A	F	Ø167Ø	Eemnes	NL	2010-12-08	n		52.2526	5.2591
7108495	242-203	other	Barnacle Goose	A	M	Ø167Ø	Eemnes	NL	2010-12-08	n		52.2526	5.2591
7108496	242-204	other	Barnacle Goose	A	F	Ø167Ø	Eemnes	NL	2010-12-08	n		52.2526	5.2591
7108497	242-205	other	Barnacle Goose	J	F	Ø167Ø	Eemnes	NL	2010-12-08	n		52.2526	5.2591
7108498	242-206	other	Barnacle Goose	A	M	Ø167Ø	Eemnes	NL	2010-12-08	n		52.2526	5.2591
7108499	242-207	other	Barnacle Goose	A	F	Ø167Ø	Eemnes	NL	2010-12-08	n		52.2526	5.2591
7108500	242-208	other	White-fronted Goose	A	F	Ø159Ø	Eemdijk	NL	2010-12-08	n		52.2542	5.32906
7108501	242-209	other	White-fronted Goose	J	M	Ø159Ø	Eemdijk	NL	2010-12-08	n		52.2542	5.32906
7108502	242-210	other	White-fronted Goose	A	M	Ø159Ø	Eemdijk	NL	2010-12-08	n		52.2542	5.32906
7108503	242-211	other	White-fronted Goose	J	F	Ø159Ø	Eemdijk	NL	2010-12-08	n		52.2542	5.32906
7108504	242-212	other	White-fronted Goose	J	M	Ø159Ø	Eemdijk	NL	2010-12-08	n		52.2542	5.32906
7108505	242-213	other	White-fronted Goose	A	M	Ø159Ø	Eemdijk	NL	2010-12-08	n		52.2542	5.32906
7108506	242-214	other	Barnacle Goose	A	M	Ø167Ø	Eemdijk	NL	2010-12-08	n		52.2542	5.32906
7108507	242-215	other	Barnacle Goose	A	F	Ø167Ø	Eemdijk	NL	2010-12-08	n		52.2542	5.32906
7108508	242-216	other	Barnacle Goose	J	F	Ø167Ø	Eemdijk	NL	2010-12-08	n		52.2542	5.32906
7108509	242-217	other	Barnacle Goose	A	M	Ø167Ø	Eemdijk	NL	2010-12-08	n		52.2542	5.32906
7108510	242-218	other	Barnacle Goose	A	M	Ø167Ø	Eemdijk	NL	2010-12-08	n		52.2542	5.32906
7108511	242-219	other	Barnacle Goose	A	M	Ø167Ø	Eemdijk	NL	2010-12-08	n		52.2542	5.32906
7108512	242-220	other	Barnacle Goose	J	F	Ø167Ø	Eemdijk	NL	2010-12-08	n		52.2542	5.32906
7108513	242-221	other	Barnacle Goose	A	F	Ø167Ø	Eemdijk	NL	2010-12-08	n		52.2542	5.32906
7108514	242-222	other	Barnacle Goose	A	M	Ø167Ø	Eemdijk	NL	2010-12-08	n		52.2542	5.32906
7108515	242-223	other	Barnacle Goose	J	F	Ø167Ø	Eemdijk	NL	2010-12-08	n		52.2542	5.32906
7108516	242-224	other	Barnacle Goose	J	F	Ø167Ø	Eemdijk	NL	2010-12-08	n		52.2542	5.32906
7108517	242-225	other	White-fronted Goose	A	F	Ø159Ø	Nijkerk	NL	2010-12-09	n		52.2225	5.48297
7108518	242-226	other	White-fronted Goose	A	F	Ø159Ø	Nijkerk	NL	2010-12-09	n		52.2225	5.48297
7108519	242-227	other	White-fronted Goose	A	F	Ø159Ø	Nijkerk	NL	2010-12-09	n		52.2225	5.48297
7108520	242-228	other	White-fronted Goose	A	F	Ø159Ø	Nijkerk	NL	2010-12-09	n		52.2225	5.48297
7108521	242-229	other	White-fronted Goose	A	M	Ø159Ø	Nijkerk	NL	2010-12-09	n		52.2225	5.48297
7108522	242-230	other	White-fronted Goose	A	M	Ø159Ø	Nijkerk	NL	2010-12-09	n		52.2225	5.48297
7108523	242-231	other	White-fronted Goose	A	M	Ø159Ø	Nijkerk	NL	2010-12-09	n		52.2225	5.48297
7108524	242-232	other	White-fronted Goose	A	M	Ø159Ø	Nijkerk	NL	2010-12-09	n		52.2225	5.48297
7108525	242-233	other	White-fronted Goose	A	M	Ø159Ø	Nijkerk	NL	2010-12-09	n		52.2225	5.48297
7108526	242-234	other	White-fronted Goose	A	F	Ø159Ø	Nijkerk	NL	2010-12-09	n		52.2225	5.48297
7108527	242-235	other	White-fronted Goose	A	M	Ø159Ø	Nijkerk	NL	2010-12-09	n		52.2225	5.48297
7108528	242-236	other	White-fronted Goose	A	M	Ø159Ø	Nijkerk	NL	2010-12-09	n		52.2225	5.48297
7108529	242-237	other	White-fronted Goose	A	M	Ø159Ø	Nijkerk	NL	2010-12-09	n		52.2225	5.48297
7108530	242-238	other	White-fronted Goose	J	M	Ø159Ø	Nijkerk	NL	2010-12-09	n		52.2225	5.48297
7108531	242-239	other	White-fronted Goose	J	F	Ø159Ø	Nijkerk	NL	2010-12-09	n		52.2225	5.48297
7108532	242-240	other	White-fronted Goose	J	F	Ø159Ø	Nijkerk	NL	2010-12-09	n		52.2225	5.48297
7108533	242-241	other	White-fronted Goose	J	M	Ø159Ø	Nijkerk	NL	2010-12-09	n		52.2225	5.48297
7108534	242-242	other	White-fronted Goose	J	F	Ø159Ø	Nijkerk	NL	2010-12-09	n		52.2225	5.48297
7108535	242-243	other	White-fronted Goose	J	F	Ø159Ø	Nijkerk	NL	2010-12-09	n		52.2225	5.48297
7108536	242-244	other	White-fronted Goose	J	F	Ø159Ø	Nijkerk	NL	2010-12-09	n		52.2225	5.48297
7108537	242-245	other	White-fronted Goose	J	M	Ø159Ø	Nijkerk	NL	2010-12-09	n		52.2225	5.48297
7108538	242-246	other	White-fronted Goose	J	M	Ø159Ø	Nijkerk	NL	2010-12-09	n		52.2225	5.48297
7108539	242-247	other	White-fronted Goose	A	F	Ø159Ø	Nijkerk	NL	2010-12-09	n		52.2225	5.48297
7108540	242-248	other	White-fronted Goose	J	F	Ø159Ø	Nijkerk	NL	2010-12-09	n		52.2225	5.48297
7108541	242-249	other	White-fronted Goose	J	F	Ø159Ø	Nijkerk	NL	2010-12-09	n		52.2225	5.48297
7108542	242-250	other	White-fronted Goose	A	F	Ø159Ø	Nijkerk	NL	2010-12-09	n		52.2225	5.48297
7108543	242-253	other	Barnacle Goose	J	M	Ø167Ø	Nijkerk	NL	2010-12-09	n		52.2225	5.48297
7108544	242-254	other	Barnacle Goose	A	M	Ø167Ø	Nijkerk	NL	2010-12-09	n		52.2225	5.48297
7108545	242-255	other	Barnacle Goose	A	M	Ø167Ø	Nijkerk	NL	2010-12-09	n		52.2225	5.48297
7108546	242-256	other	Barnacle Goose	A	F	Ø167Ø	Nijkerk	NL	2010-12-09	n		52.2225	5.48297
7108547	242-257	other	Barnacle Goose	A	M	Ø167Ø	Nijkerk	NL	2010-12-09	n		52.2225	5.48297
7108548	242-258	other	Barnacle Goose	A	F	Ø167Ø	Nijkerk	NL	2010-12-09	n		52.2225	5.48297
7108549	242-259	other	Barnacle Goose	A	M	Ø167Ø	Nijkerk	NL	2010-12-09	n		52.2225	5.48297
7108550	242-260	other	Barnacle Goose	A	M	Ø167Ø	Nijkerk	NL	2010-12-09	n		52.2225	5.48297
7108551	242-362	other	White-fronted Goose	A	M	Ø159Ø	Nijkerk	NL	2010-12-10	n		52.2225	5.48297
7108552	242-363	other	White-fronted Goose	J	M	Ø159Ø	Eemdijk	NL	2010-12-11	n		52.2542	5.32906
7108553	242-364	other	White-fronted Goose	A	M	Ø159Ø	Eemdijk	NL	2010-12-11	n		52.2542	5.32906
7108554	242-365	other	White-fronted Goose	A	F	Ø159Ø	Eemdijk	NL	2010-12-11	n		52.2542	5.32906
7108555	242-366	other	White-fronted Goose	J	M	Ø159Ø	Eemdijk	NL	2010-12-11	n		52.2542	5.32906
7108556	242-367	other	White-fronted Goose	J	M	Ø159Ø	Eemdijk	NL	2010-12-11	n		52.2542	5.32906
7108557	242-368	other	White-fronted Goose	J	F	Ø159Ø	Eemdijk	NL	2010-12-11	n		52.2542	5.32906
7108558	242-369	other	White-fronted Goose	J	M	Ø159Ø	Eemdijk	NL	2010-12-11	n		52.2542	5.32906
7108559	242-378	other	Barnacle Goose	A	M	Ø167Ø	Eemnes	NL	2010-12-11	n		52.2526	5.2591
7108560	242-377	other	Barnacle Goose	A	F	Ø167Ø	Eemnes	NL	2010-12-11	n		52.2526	5.2591
7108561	242-370	other	White-fronted Goose	J	F	Ø159Ø	Eemnes	NL	2010-12-11	n		52.2526	5.2591
7108562	242-371	other	White-fronted Goose	A	F	Ø159Ø	Eemnes	NL	2010-12-11	n		52.2526	5.2591
7108563	242-372	other	Barnacle Goose	J	F	Ø167Ø	Eemnes	NL	2010-12-11	n		52.2526	5.2591
7108564	242-373	other	Barnacle Goose	J	F	Ø167Ø	Eemnes	NL	2010-12-11	n		52.2526	5.2591
7108565	242-374	other	Barnacle Goose	J	F	Ø167Ø	Eemnes	NL	2010-12-11	n		52.2526	5.2591
7108566	242-375	other	Barnacle Goose	A	M	Ø167Ø	Eemnes	NL	2010-12-11	n		52.2526	5.2591
7108567	242-376	other	Barnacle Goose	A	M	Ø167Ø	Eemnes	NL	2010-12-11	n		52.2526	5.2591
7108568	242-379	other	Barnacle Goose	A	M	Ø167Ø	Eemnes	NL	2010-12-11	n		52.2526	5.2591
7108569	242-380	other	Barnacle Goose	A	M	Ø167Ø	Eemnes	NL	2010-12-11	n		52.2526	5.2591
7108570	242-381	other	Barnacle Goose	A	F	Ø167Ø	Eemnes	NL	2010-12-11	n		52.2526	5.2591
7108571	242-382	other	Barnacle Goose	A	F	Ø167Ø	Eemnes	NL	2010-12-11	n		52.2526	5.2591
7108572	242-383	other	Barnacle Goose	A	M	Ø167Ø	Eemnes	NL	2010-12-11	n		52.2526	5.2591
7108573	242-384	other	Barnacle Goose	A	M	Ø167Ø	Eemnes	NL	2010-12-11	n		52.2526	5.2591
7108574	242-385	other	Barnacle Goose	A	F	Ø167Ø	Eemnes	NL	2010-12-11	n		52.2526	5.2591
7108575	242-386	other	Barnacle Goose	A	F	Ø167Ø	Eemnes	NL	2010-12-11	n		52.2526	5.2591
7108576	242-387	other	Barnacle Goose	A	M	Ø167Ø	Eemnes	NL	2010-12-11	n		52.2526	5.2591
7108577	242-388	other	Barnacle Goose	A	M	Ø167Ø	Eemnes	NL	2010-12-11	n		52.2526	5.2591
7108578	242-389	other	Barnacle Goose	J	F	Ø167Ø	Eemnes	NL	2010-12-11	n		52.2526	5.2591
7108579	242-390	other	Barnacle Goose	J	F	Ø167Ø	Eemnes	NL	2010-12-11	n		52.2526	5.2591
7108580	242-392	other	White-fronted Goose	J	F	Ø159Ø	Nijkerk	NL	2010-12-13	n		52.2225	5.48297
7108581	242-393	other	White-fronted Goose	J	F	Ø159Ø	Nijkerk	NL	2010-12-13	n		52.2225	5.48297
7108582	242-394	other	White-fronted Goose	J	M	Ø159Ø	Nijkerk	NL	2010-12-13	n		52.2225	5.48297
7108583	242-395	other	White-fronted Goose	J	F	Ø159Ø	Nijkerk	NL	2010-12-13	n		52.2225	5.48297
7108584	242-396	other	White-fronted Goose	J	M	Ø159Ø	Nijkerk	NL	2010-12-13	n		52.2225	5.48297
7108585	242-397	other	White-fronted Goose	J	M	Ø159Ø	Nijkerk	NL	2010-12-13	n		52.2225	5.48297
7108586	242-398	other	White-fronted Goose	J	F	Ø159Ø	Nijkerk	NL	2010-12-13	n		52.2225	5.48297
7108587	242-399	other	White-fronted Goose	J	F	Ø159Ø	Nijkerk	NL	2010-12-13	n		52.2225	5.48297
7108588	242-400	other	White-fronted Goose	A	F	Ø159Ø	Nijkerk	NL	2010-12-13	n		52.2225	5.48297
7108589	242-401	other	White-fronted Goose	A	F	Ø159Ø	Nijkerk	NL	2010-12-13	n		52.2225	5.48297
7108590	242-402	other	White-fronted Goose	A	M	Ø159Ø	Nijkerk	NL	2010-12-13	n		52.2225	5.48297
7108591	242-403	other	White-fronted Goose	A	M	Ø159Ø	Nijkerk	NL	2010-12-13	n		52.2225	5.48297
7108592	242-404	other	White-fronted Goose	A	M	Ø159Ø	Nijkerk	NL	2010-12-13	n		52.2225	5.48297
7108593	242-405	other	White-fronted Goose	A	M	Ø159Ø	Nijkerk	NL	2010-12-13	n		52.2225	5.48297
7108594	242-406	other	White-fronted Goose	J	M	Ø159Ø	Nijkerk	NL	2010-12-13	n		52.2225	5.48297
7108595	242-407	other	White-fronted Goose	J	F	Ø159Ø	Nijkerk	NL	2010-12-13	n		52.2225	5.48297
7108596	242-408	other	White-fronted Goose	J	F	Ø159Ø	Nijkerk	NL	2010-12-13	n		52.2225	5.48297
7108597	242-409	other	White-fronted Goose	A	M	Ø159Ø	Nijkerk	NL	2010-12-13	n		52.2225	5.48297
7108598	242-410	other	White-fronted Goose	J	F	Ø159Ø	Nijkerk	NL	2010-12-13	n		52.2225	5.48297
7108599	242-411	other	White-fronted Goose	J	F	Ø159Ø	Nijkerk	NL	2010-12-13	n		52.2225	5.48297
7108600	242-412	other	White-fronted Goose	A	F	Ø159Ø	Nijkerk	NL	2010-12-13	n		52.2225	5.48297
7108601	242-261	other	Barnacle Goose	A	F	Ø167Ø	Nijkerk	NL	2010-12-09	n		52.2225	5.48297
7108602	242-262	other	Barnacle Goose	J	M	Ø167Ø	Nijkerk	NL	2010-12-09	n		52.2225	5.48297
7108603	242-263	other	Barnacle Goose	J	F	Ø167Ø	Nijkerk	NL	2010-12-09	n		52.2225	5.48297
7108604	242-264	other	Barnacle Goose	A	M	Ø167Ø	Nijkerk	NL	2010-12-09	n		52.2225	5.48297
7108605	242-265	other	Barnacle Goose	J	M	Ø167Ø	Nijkerk	NL	2010-12-09	n		52.2225	5.48297
7108606	242-266	other	Barnacle Goose	A	M	Ø167Ø	Nijkerk	NL	2010-12-09	n		52.2225	5.48297
7108607	242-267	other	Barnacle Goose	J	F	Ø167Ø	Nijkerk	NL	2010-12-09	n		52.2225	5.48297
7108608	242-268	other	Barnacle Goose	J	F	Ø167Ø	Nijkerk	NL	2010-12-09	n		52.2225	5.48297
7108609	242-269	other	Barnacle Goose	A	M	Ø167Ø	Nijkerk	NL	2010-12-09	n		52.2225	5.48297
7108610	242-270	other	Barnacle Goose	J	M	Ø167Ø	Nijkerk	NL	2010-12-09	n		52.2225	5.48297
7108611	242-271	other	Barnacle Goose	J	F	Ø167Ø	Nijkerk	NL	2010-12-09	n		52.2225	5.48297
7108612	242-272	other	Barnacle Goose	A	M	Ø167Ø	Nijkerk	NL	2010-12-09	n		52.2225	5.48297
7108613	242-273	other	Barnacle Goose	A	F	Ø167Ø	Nijkerk	NL	2010-12-09	n		52.2225	5.48297
7108614	242-274	other	Barnacle Goose	J	F	Ø167Ø	Nijkerk	NL	2010-12-09	n		52.2225	5.48297
7108615	242-275	other	Barnacle Goose	J	F	Ø167Ø	Nijkerk	NL	2010-12-09	n		52.2225	5.48297
7108616	242-276	other	Barnacle Goose	J	M	Ø167Ø	Nijkerk	NL	2010-12-09	n		52.2225	5.48297
7108617	242-277	other	Barnacle Goose	A	M	Ø167Ø	Nijkerk	NL	2010-12-09	n		52.2225	5.48297
7108618	242-278	other	Barnacle Goose	J	F	Ø167Ø	Nijkerk	NL	2010-12-09	n		52.2225	5.48297
7108619	242-279	other	Barnacle Goose	J	F	Ø167Ø	Nijkerk	NL	2010-12-09	n		52.2225	5.48297
7108620	242-280	other	Barnacle Goose	J	M	Ø167Ø	Nijkerk	NL	2010-12-09	n		52.2225	5.48297
7108621	242-281	other	Barnacle Goose	J	F	Ø167Ø	Nijkerk	NL	2010-12-09	n		52.2225	5.48297
7108622	242-282	other	Barnacle Goose	A	F	Ø167Ø	Nijkerk	NL	2010-12-09	n		52.2225	5.48297
7108623	242-283	other	Barnacle Goose	A	M	Ø167Ø	Nijkerk	NL	2010-12-09	n		52.2225	5.48297
7108624	242-284	other	Barnacle Goose	J	F	Ø167Ø	Nijkerk	NL	2010-12-09	n		52.2225	5.48297
7108625	242-285	other	Barnacle Goose	J	F	Ø167Ø	Nijkerk	NL	2010-12-09	n		52.2225	5.48297
7108626	242-286	other	Barnacle Goose	J	F	Ø167Ø	Nijkerk	NL	2010-12-09	n		52.2225	5.48297
7108627	242-287	other	Barnacle Goose	A	M	Ø167Ø	Nijkerk	NL	2010-12-09	n		52.2225	5.48297
7108628	242-288	other	Barnacle Goose	A	M	Ø167Ø	Nijkerk	NL	2010-12-09	n		52.2225	5.48297
7108629	242-289	other	Barnacle Goose	A	F	Ø167Ø	Nijkerk	NL	2010-12-09	n		52.2225	5.48297
7108630	242-290	other	Barnacle Goose	J	F	Ø167Ø	Nijkerk	NL	2010-12-09	n		52.2225	5.48297
7108631	242-291	other	Barnacle Goose	J	F	Ø167Ø	Nijkerk	NL	2010-12-09	n		52.2225	5.48297
7108632	242-292	other	Barnacle Goose	J	F	Ø167Ø	Nijkerk	NL	2010-12-09	n		52.2225	5.48297
7108633	242-293	other	Barnacle Goose	A	M	Ø167Ø	Nijkerk	NL	2010-12-09	n		52.2225	5.48297
7108634	242-294	other	Barnacle Goose	J	M	Ø167Ø	Nijkerk	NL	2010-12-09	n		52.2225	5.48297
7108635	242-295	other	Barnacle Goose	J	F	Ø167Ø	Nijkerk	NL	2010-12-09	n		52.2225	5.48297
7108636	242-296	other	Barnacle Goose	J	F	Ø167Ø	Nijkerk	NL	2010-12-09	n		52.2225	5.48297
7108637	242-297	other	Barnacle Goose	A	M	Ø167Ø	Nijkerk	NL	2010-12-09	n		52.2225	5.48297
7108638	242-298	other	Barnacle Goose	J	F	Ø167Ø	Nijkerk	NL	2010-12-09	n		52.2225	5.48297
7108639	242-299	other	Barnacle Goose	A	M	Ø167Ø	Nijkerk	NL	2010-12-09	n		52.2225	5.48297
7108640	242-300	other	Barnacle Goose	J	F	Ø167Ø	Nijkerk	NL	2010-12-09	n		52.2225	5.48297
7108641	242-301	other	Barnacle Goose	J	F	Ø167Ø	Nijkerk	NL	2010-12-09	n		52.2225	5.48297
7108642	242-302	other	Barnacle Goose	A	M	Ø167Ø	Nijkerk	NL	2010-12-09	n		52.2225	5.48297
7108643	242-303	other	Barnacle Goose	A	M	Ø167Ø	Nijkerk	NL	2010-12-09	n		52.2225	5.48297
7108644	242-304	other	Barnacle Goose	A	M	Ø167Ø	Nijkerk	NL	2010-12-09	n		52.2225	5.48297
7108645	242-305	other	Barnacle Goose	J	F	Ø167Ø	Nijkerk	NL	2010-12-09	n		52.2225	5.48297
7108646	242-306	other	Barnacle Goose	J	M	Ø167Ø	Nijkerk	NL	2010-12-09	n		52.2225	5.48297
7108647	242-307	other	Barnacle Goose	A	M	Ø167Ø	Nijkerk	NL	2010-12-09	n		52.2225	5.48297
7108648	242-308	other	Barnacle Goose	A	M	Ø167Ø	Nijkerk	NL	2010-12-09	n		52.2225	5.48297
7108649	242-309	other	Barnacle Goose	A	M	Ø167Ø	Nijkerk	NL	2010-12-09	n		52.2225	5.48297
7108650	242-310	other	Barnacle Goose	J	F	Ø167Ø	Nijkerk	NL	2010-12-09	n		52.2225	5.48297
7108651	242-311	other	Barnacle Goose	J	F	Ø167Ø	Nijkerk	NL	2010-12-09	n		52.2225	5.48297
7108652	242-312	other	Barnacle Goose	J	M	Ø167Ø	Nijkerk	NL	2010-12-09	n		52.2225	5.48297
7108653	242-313	other	Barnacle Goose	A	M	Ø167Ø	Nijkerk	NL	2010-12-09	n		52.2225	5.48297
7108654	242-314	other	Barnacle Goose	A	M	Ø167Ø	Nijkerk	NL	2010-12-09	n		52.2225	5.48297
7108655	242-315	other	Barnacle Goose	A	F	Ø167Ø	Nijkerk	NL	2010-12-09	n		52.2225	5.48297
7108656	242-316	other	Barnacle Goose	A	M	Ø167Ø	Nijkerk	NL	2010-12-09	n		52.2225	5.48297
7108657	242-317	other	Barnacle Goose	A	M	Ø167Ø	Nijkerk	NL	2010-12-09	n		52.2225	5.48297
7108658	242-318	other	Barnacle Goose	J	F	Ø167Ø	Nijkerk	NL	2010-12-09	n		52.2225	5.48297
7108659	242-319	other	Barnacle Goose	A	F	Ø167Ø	Nijkerk	NL	2010-12-09	n		52.2225	5.48297
7108660	242-320	other	Barnacle Goose	A	M	Ø167Ø	Nijkerk	NL	2010-12-09	n		52.2225	5.48297
7108661	242-321	other	Barnacle Goose	A	M	Ø167Ø	Nijkerk	NL	2010-12-09	n		52.2225	5.48297
7108662	242-322	other	Barnacle Goose	A	F	Ø167Ø	Nijkerk	NL	2010-12-09	n		52.2225	5.48297
7108663	242-323	other	Barnacle Goose	A	M	Ø167Ø	Nijkerk	NL	2010-12-09	n		52.2225	5.48297
7108664	242-324	other	Barnacle Goose	J	F	Ø167Ø	Nijkerk	NL	2010-12-09	n		52.2225	5.48297
7108665	242-325	other	Barnacle Goose	A	F	Ø167Ø	Nijkerk	NL	2010-12-09	n		52.2225	5.48297
7108666	242-326	other	Barnacle Goose	A	F	Ø167Ø	Nijkerk	NL	2010-12-09	n		52.2225	5.48297
7108667	242-327	other	Barnacle Goose	A	M	Ø167Ø	Nijkerk	NL	2010-12-09	n		52.2225	5.48297
7108668	242-328	other	Barnacle Goose	J	M	Ø167Ø	Nijkerk	NL	2010-12-09	n		52.2225	5.48297
7108669	242-329	other	Barnacle Goose	J	F	Ø167Ø	Nijkerk	NL	2010-12-09	n		52.2225	5.48297
7108670	242-330	other	Barnacle Goose	A	F	Ø167Ø	Nijkerk	NL	2010-12-09	n		52.2225	5.48297
7108671	242-331	other	Barnacle Goose	A	F	Ø167Ø	Nijkerk	NL	2010-12-09	p	36.36	52.2225	5.48297
7108672	242-332	other	Barnacle Goose	J	F	Ø167Ø	Nijkerk	NL	2010-12-09	n		52.2225	5.48297
7108673	242-333	other	Barnacle Goose	J	F	Ø167Ø	Nijkerk	NL	2010-12-09	n		52.2225	5.48297
7108674	242-335	other	White-fronted Goose	A	F	Ø159Ø	Nijkerk	NL	2010-12-09	p	32.27	52.2225	5.48297
7108675	242-336	other	White-fronted Goose	A	F	Ø159Ø	Nijkerk	NL	2010-12-09	n		52.2225	5.48297
7108676	242-337	other	White-fronted Goose	A	F	Ø159Ø	Nijkerk	NL	2010-12-09	n		52.2225	5.48297
7108677	242-338	other	White-fronted Goose	A	M	Ø159Ø	Nijkerk	NL	2010-12-09	n		52.2225	5.48297
7108678	242-339	other	White-fronted Goose	A	F	Ø159Ø	Nijkerk	NL	2010-12-09	n		52.2225	5.48297
7108679	242-340	other	White-fronted Goose	A	M	Ø159Ø	Nijkerk	NL	2010-12-09	n		52.2225	5.48297
7108680	242-341	other	White-fronted Goose	A	F	Ø159Ø	Nijkerk	NL	2010-12-09	n		52.2225	5.48297
7108681	242-342	other	White-fronted Goose	A	M	Ø159Ø	Nijkerk	NL	2010-12-09	n		52.2225	5.48297
7108682	242-343	other	White-fronted Goose	A	F	Ø159Ø	Nijkerk	NL	2010-12-09	n		52.2225	5.48297
7108683	242-344	other	White-fronted Goose	A	M	Ø159Ø	Nijkerk	NL	2010-12-09	n		52.2225	5.48297
7108684	242-345	other	White-fronted Goose	A	M	Ø159Ø	Nijkerk	NL	2010-12-09	n		52.2225	5.48297
7108685	242-346	other	White-fronted Goose	A	F	Ø159Ø	Nijkerk	NL	2010-12-09	n		52.2225	5.48297
7108686	242-347	other	White-fronted Goose	J	M	Ø159Ø	Nijkerk	NL	2010-12-09	n		52.2225	5.48297
7108687	242-348	other	White-fronted Goose	J	F	Ø159Ø	Nijkerk	NL	2010-12-09	n		52.2225	5.48297
7108688	242-349	other	White-fronted Goose	J	M	Ø159Ø	Nijkerk	NL	2010-12-09	n		52.2225	5.48297
7108689	242-350	other	White-fronted Goose	J	F	Ø159Ø	Nijkerk	NL	2010-12-09	n		52.2225	5.48297
7108690	242-351	other	White-fronted Goose	J	F	Ø159Ø	Nijkerk	NL	2010-12-09	n		52.2225	5.48297
7108691	242-352	other	White-fronted Goose	J	F	Ø159Ø	Nijkerk	NL	2010-12-09	n		52.2225	5.48297
7108692	242-353	other	White-fronted Goose	J	F	Ø159Ø	Nijkerk	NL	2010-12-09	n		52.2225	5.48297
7108693	242-354	other	White-fronted Goose	J	F	Ø159Ø	Nijkerk	NL	2010-12-09	n		52.2225	5.48297
7108694	242-355	other	White-fronted Goose	J	F	Ø159Ø	Nijkerk	NL	2010-12-09	n		52.2225	5.48297
7108695	242-356	other	White-fronted Goose	J	M	Ø159Ø	Nijkerk	NL	2010-12-09	n		52.2225	5.48297
7108696	242-357	other	White-fronted Goose	J	F	Ø159Ø	Nijkerk	NL	2010-12-09	n		52.2225	5.48297
7108697	242-358	other	White-fronted Goose	A	F	Ø159Ø	Nijkerk	NL	2010-12-09	n		52.2225	5.48297
7108698	242-359	other	White-fronted Goose	A	M	Ø159Ø	Nijkerk	NL	2010-12-09	n		52.2225	5.48297
7108699	242-360	other	White-fronted Goose	A	M	Ø159Ø	Nijkerk	NL	2010-12-09	n		52.2225	5.48297
7108700	242-361	other	White-fronted Goose	A	F	Ø159Ø	Nijkerk	NL	2010-12-09	n		52.2225	5.48297
7112005	241-202	other	White-fronted Goose	A	F	Ø159Ø	Lith, Lage Velden	NL	2010-12-18	n		51.8008	5.43291
7115269	153-325	cloacal swab	White-fronted Goose	A	M	Ø159Ø	Eernewoude	NL	2008-02-15	n		3.6641	53.5451
7115269	153-326	tracheal or oropharyngeal swab	White-fronted Goose	A	M	Ø159Ø	Eernewoude	NL	2008-02-15	n		3.6641	53.5451
7115270	153-327	cloacal swab	White-fronted Goose	A	M	Ø159Ø	Eernewoude	NL	2008-02-15	n		3.6641	53.5451
7115270	153-328	tracheal or oropharyngeal swab	White-fronted Goose	A	M	Ø159Ø	Eernewoude	NL	2008-02-15	n		3.6641	53.5451
7115271	153-329	cloacal swab	White-fronted Goose	A	M	Ø159Ø	Eernewoude	NL	2008-02-15	n		3.6641	53.5451
7115271	153-330	tracheal or oropharyngeal swab	White-fronted Goose	A	M	Ø159Ø	Eernewoude	NL	2008-02-15	n		3.6641	53.5451
7115272	153-331	cloacal swab	White-fronted Goose	A	M	Ø159Ø	Eernewoude	NL	2008-02-15	n		3.6641	53.5451
7115272	153-332	tracheal or oropharyngeal swab	White-fronted Goose	A	M	Ø159Ø	Eernewoude	NL	2008-02-15	n		3.6641	53.5451
7115273	153-333	cloacal swab	White-fronted Goose	J	M	Ø159Ø	Eernewoude	NL	2008-02-15	n		3.6641	53.5451
7115273	153-334	tracheal or oropharyngeal swab	White-fronted Goose	J	M	Ø159Ø	Eernewoude	NL	2008-02-15	n		3.6641	53.5451
7115274	153-335	cloacal swab	White-fronted Goose	A	F	Ø159Ø	Eernewoude	NL	2008-02-15	n		3.6641	53.5451
7115274	153-336	tracheal or oropharyngeal swab	White-fronted Goose	A	F	Ø159Ø	Eernewoude	NL	2008-02-15	n		3.6641	53.5451
7115275	153-337	cloacal swab	White-fronted Goose	J	F	Ø159Ø	Eernewoude	NL	2008-02-15	n		3.6641	53.5451
7115275	153-338	tracheal or oropharyngeal swab	White-fronted Goose	J	F	Ø159Ø	Eernewoude	NL	2008-02-15	n		3.6641	53.5451
7115276	153-339	cloacal swab	White-fronted Goose	A	M	Ø159Ø	Eernewoude	NL	2008-02-15	n		3.6641	53.5451
7115276	153-340	tracheal or oropharyngeal swab	White-fronted Goose	A	M	Ø159Ø	Eernewoude	NL	2008-02-15	n		3.6641	53.5451
7115277	153-341	cloacal swab	White-fronted Goose	A	M	Ø159Ø	Eernewoude	NL	2008-02-15	n		3.6641	53.5451
7115277	153-342	tracheal or oropharyngeal swab	White-fronted Goose	A	M	Ø159Ø	Eernewoude	NL	2008-02-15	n		3.6641	53.5451
7115278	153-343	cloacal swab	White-fronted Goose	A	F	Ø159Ø	Eernewoude	NL	2008-02-15	n		3.6641	53.5451
7115278	153-344	tracheal or oropharyngeal swab	White-fronted Goose	A	F	Ø159Ø	Eernewoude	NL	2008-02-15	n		3.6641	53.5451
7115279	153-345	cloacal swab	White-fronted Goose	A	F	Ø159Ø	Eernewoude	NL	2008-02-15	n		3.6641	53.5451
7115279	153-346	tracheal or oropharyngeal swab	White-fronted Goose	A	F	Ø159Ø	Eernewoude	NL	2008-02-15	n		3.6641	53.5451
7115280	153-347	cloacal swab	White-fronted Goose	A	F	Ø159Ø	Eernewoude	NL	2008-02-15	n		3.6641	53.5451
7115280	153-348	tracheal or oropharyngeal swab	White-fronted Goose	A	F	Ø159Ø	Eernewoude	NL	2008-02-15	n		3.6641	53.5451
7115281	153-349	cloacal swab	White-fronted Goose	A	M	Ø159Ø	Eernewoude	NL	2008-02-15	n		3.6641	53.5451
7115281	153-350	tracheal or oropharyngeal swab	White-fronted Goose	A	M	Ø159Ø	Eernewoude	NL	2008-02-15	n		3.6641	53.5451
7115282	153-351	cloacal swab	White-fronted Goose	A	M	Ø159Ø	Eernewoude	NL	2008-02-15	n		3.6641	53.5451
7115282	153-352	tracheal or oropharyngeal swab	White-fronted Goose	A	M	Ø159Ø	Eernewoude	NL	2008-02-15	n		3.6641	53.5451
7115283	153-353	cloacal swab	White-fronted Goose	J	F	Ø159Ø	Eernewoude	NL	2008-02-15	n		3.6641	53.5451
7115283	153-354	tracheal or oropharyngeal swab	White-fronted Goose	J	F	Ø159Ø	Eernewoude	NL	2008-02-15	n		3.6641	53.5451
7115284	153-355	cloacal swab	White-fronted Goose	A	F	Ø159Ø	Eernewoude	NL	2008-02-15	n		3.6641	53.5451
7115284	153-356	tracheal or oropharyngeal swab	White-fronted Goose	A	F	Ø159Ø	Eernewoude	NL	2008-02-15	n		3.6641	53.5451
7115285	153-357	cloacal swab	White-fronted Goose	A	M	Ø159Ø	Eernewoude	NL	2008-02-15	n		3.6641	53.5451
7115285	153-358	tracheal or oropharyngeal swab	White-fronted Goose	A	M	Ø159Ø	Eernewoude	NL	2008-02-15	n		3.6641	53.5451
7115286	153-359	cloacal swab	White-fronted Goose	A	M	Ø159Ø	Eernewoude	NL	2008-02-15	n		3.6641	53.5451
7115287	153-360	cloacal swab	White-fronted Goose	A	F	Ø159Ø	Eernewoude	NL	2008-02-15	n		3.6641	53.5451
7115287	153-361	tracheal or oropharyngeal swab	White-fronted Goose	A	F	Ø159Ø	Eernewoude	NL	2008-02-15	n		3.6641	53.5451
7115288	153-362	cloacal swab	White-fronted Goose	J	F	Ø159Ø	Eernewoude	NL	2008-02-15	n		3.6641	53.5451
7115288	153-363	tracheal or oropharyngeal swab	White-fronted Goose	J	F	Ø159Ø	Eernewoude	NL	2008-02-15	n		3.6641	53.5451
7115289	153-364	cloacal swab	White-fronted Goose	A	F	Ø159Ø	Eernewoude	NL	2008-02-15	n		3.6641	53.5451
7115289	153-365	tracheal or oropharyngeal swab	White-fronted Goose	A	F	Ø159Ø	Eernewoude	NL	2008-02-15	n		3.6641	53.5451
7115290	153-366	cloacal swab	White-fronted Goose	A	M	Ø159Ø	Eernewoude	NL	2008-02-15	n		3.6641	53.5451
7115290	153-367	tracheal or oropharyngeal swab	White-fronted Goose	A	M	Ø159Ø	Eernewoude	NL	2008-02-15	n		3.6641	53.5451
7115291	153-368	cloacal swab	White-fronted Goose	J	M	Ø159Ø	Eernewoude	NL	2008-02-15	n		3.6641	53.5451
7115291	153-369	tracheal or oropharyngeal swab	White-fronted Goose	J	M	Ø159Ø	Eernewoude	NL	2008-02-15	n		3.6641	53.5451
7115292	153-370	cloacal swab	White-fronted Goose	A	M	Ø159Ø	Eernewoude	NL	2008-02-15	n		3.6641	53.5451
7115293	153-371	cloacal swab	White-fronted Goose	J	M	Ø159Ø	Eernewoude	NL	2008-02-15	n		3.6641	53.5451
7115293	153-372	tracheal or oropharyngeal swab	White-fronted Goose	J	M	Ø159Ø	Eernewoude	NL	2008-02-15	n		3.6641	53.5451
7115294	153-373	cloacal swab	White-fronted Goose	A	M	Ø159Ø	Eernewoude	NL	2008-02-15	n		3.6641	53.5451
7115294	153-374	tracheal or oropharyngeal swab	White-fronted Goose	A	M	Ø159Ø	Eernewoude	NL	2008-02-15	n		3.6641	53.5451
7115295	153-375	cloacal swab	White-fronted Goose	J	F	Ø159Ø	Eernewoude	NL	2008-02-15	n		3.6641	53.5451
7115295	153-376	tracheal or oropharyngeal swab	White-fronted Goose	J	F	Ø159Ø	Eernewoude	NL	2008-02-15	n		3.6641	53.5451
7115296	153-377	cloacal swab	White-fronted Goose	A	F	Ø159Ø	Eernewoude	NL	2008-02-15	n		3.6641	53.5451
7115296	153-378	tracheal or oropharyngeal swab	White-fronted Goose	A	F	Ø159Ø	Eernewoude	NL	2008-02-15	n		3.6641	53.5451
7115297	153-379	cloacal swab	White-fronted Goose	J	M	Ø159Ø	Eernewoude	NL	2008-02-15	n		3.6641	53.5451
7115297	153-380	tracheal or oropharyngeal swab	White-fronted Goose	J	M	Ø159Ø	Eernewoude	NL	2008-02-15	n		3.6641	53.5451
7115298	153-381	cloacal swab	White-fronted Goose	A	F	Ø159Ø	Eernewoude	NL	2008-02-15	n		3.6641	53.5451
7115298	153-382	tracheal or oropharyngeal swab	White-fronted Goose	A	F	Ø159Ø	Eernewoude	NL	2008-02-15	n		3.6641	53.5451
7115299	153-383	cloacal swab	White-fronted Goose	J	F	Ø159Ø	Eernewoude	NL	2008-02-15	n		3.6641	53.5451
7115299	153-384	tracheal or oropharyngeal swab	White-fronted Goose	J	F	Ø159Ø	Eernewoude	NL	2008-02-15	n		3.6641	53.5451
7115300	153-385	cloacal swab	White-fronted Goose	A	M	Ø159Ø	Eernewoude	NL	2008-02-15	n		3.6641	53.5451
7115300	153-386	tracheal or oropharyngeal swab	White-fronted Goose	A	M	Ø159Ø	Eernewoude	NL	2008-02-15	n		3.6641	53.5451
7115301	153-387	cloacal swab	White-fronted Goose	J	F	Ø159Ø	Eernewoude	NL	2008-02-15	n		3.6641	53.5451
7115301	153-388	tracheal or oropharyngeal swab	White-fronted Goose	J	F	Ø159Ø	Eernewoude	NL	2008-02-15	n		3.6641	53.5451
7115302	153-389	cloacal swab	White-fronted Goose	A	M	Ø159Ø	Eernewoude	NL	2008-02-15	n		3.6641	53.5451
7115302	153-390	tracheal or oropharyngeal swab	White-fronted Goose	A	M	Ø159Ø	Eernewoude	NL	2008-02-15	n		3.6641	53.5451
7115303	153-391	cloacal swab	White-fronted Goose	A	M	Ø159Ø	Eernewoude	NL	2008-02-15	n		3.6641	53.5451
7115303	153-392	tracheal or oropharyngeal swab	White-fronted Goose	A	M	Ø159Ø	Eernewoude	NL	2008-02-15	n		3.6641	53.5451
7118558	219-216	other	White-fronted Goose	A	F	Ø159Ø	Lith	NL	2009-12-14	p	27.92	51.7865	5.41232
7118560	219-218	other	White-fronted Goose	J	M	Ø159Ø	Lith	NL	2009-12-14	p	27.92	51.7865	5.41232
7118598	241-553	other	Barnacle Goose	A	F	Ø167Ø	Kollumerland, Kollumerpomp	NL	2011-02-02	n		53.306	6.18903
7118599	241-554	other	Barnacle Goose	A	M	Ø167Ø	Kollumerland, Kollumerpomp	NL	2011-02-02	n		53.306	6.18903
7118600	241-555	other	Barnacle Goose	A	F	Ø167Ø	Kollumerland, Kollumerpomp	NL	2011-02-02	n		53.306	6.18903
7120940	C199-745	cloacal swab	White-fronted Goose	J	F	Ø159Ø	Kollumerland	NL	2009-02-14	n		53.3046	6.1894
7120940	P199-745	tracheal or oropharyngeal swab	White-fronted Goose	J	F	Ø159Ø	Kollumerland	NL	2009-02-14	n		53.3046	6.1894
7120941	C199-746	cloacal swab	White-fronted Goose	A	F	Ø159Ø	Kollumerland	NL	2009-02-14	n		53.3046	6.1894
7120941	P199-746	tracheal or oropharyngeal swab	White-fronted Goose	A	F	Ø159Ø	Kollumerland	NL	2009-02-14	n		53.3046	6.1894
7120942	C199-747	cloacal swab	White-fronted Goose	J	M	Ø159Ø	Kollumerland	NL	2009-02-14	n		53.3046	6.1894
7120942	P199-747	tracheal or oropharyngeal swab	White-fronted Goose	J	M	Ø159Ø	Kollumerland	NL	2009-02-14	n		53.3046	6.1894
7120954	241-431	other	White-fronted Goose	J	F	Ø159Ø	Kollumerland, Kollumerpomp	NL	2011-01-13	n		53.306	6.18903
7120955	241-432	other	Barnacle Goose	J	M	Ø167Ø	Kollumerland, Kollumerpomp	NL	2011-01-13	n		53.306	6.18903
7121912	137-486	tracheal or oropharyngeal swab	White-fronted Goose	A	M	Ø159Ø	Boornsterhem, Wartena	NL	2008-11-18	n		5.91705	53.1527
7123588	171-219	cloacal swab	White-fronted Goose	A	M	Ø159Ø	Haarsteeg	NL	2007-12-21	n		5.1997	51.7103
7123588	171-220	tracheal or oropharyngeal swab	White-fronted Goose	A	M	Ø159Ø	Haarsteeg	NL	2007-12-21	n		5.1997	51.7103
7125222	135-813	cloacal swab	Barnacle Goose	A	M	Ø167Ø	Blaricum	NL	2006-12-30	n		5.23333	52.2667
7125588	242-622	other	Barnacle Goose	A	F	Ø167Ø	Eemdijk	NL	2011-01-06	n		52.2542	5.32906
7125590	170-351	cloacal swab	Barnacle Goose	A	M	Ø167Ø	Nijkerk	NL	2007-12-24	n		5.483	52.2225
7126341	268-6	other	White-fronted Goose	A	F	Ø159Ø	Eemnes, Noord Ervenweg	NL	2012-11-13	p	37.1	52.2669	5.29093
7126378	254-441	other	White-fronted Goose	A	M	Ø159Ø	Eemdijk, Bikkerspolder	NL	2011-12-06	n		52.2409	5.33815
7127093	C199-585	cloacal swab	White-fronted Goose	A	F	Ø159Ø	Lith	NL	2009-01-30	n		51.7865	5.41232
7127093	P199-585	tracheal or oropharyngeal swab	White-fronted Goose	A	F	Ø159Ø	Lith	NL	2009-01-30	n		51.7865	5.41232
7127580	C170-849	cloacal swab	White-fronted Goose	A	F	Ø159Ø	Naarden	NL	2008-01-30	n		5.11667	52.2833
7127580	P170-849	tracheal or oropharyngeal swab	White-fronted Goose	A	F	Ø159Ø	Naarden	NL	2008-01-30	n		5.11667	52.2833
7127697	142-469	cloacal swab	White-fronted Goose	A	M	Ø159Ø	Lith	NL	2009-01-17	n		51.7865	5.41232
7127697	142-470	cloacal swab	White-fronted Goose	A	M	Ø159Ø	Lith	NL	2009-01-17	n		51.7865	5.41232
7127698	142-471	cloacal swab	White-fronted Goose	J	M	Ø159Ø	Lith	NL	2009-01-17	n		51.7865	5.41232
7127698	142-472	cloacal swab	White-fronted Goose	J	M	Ø159Ø	Lith	NL	2009-01-17	n		51.7865	5.41232
7127699	142-473	cloacal swab	White-fronted Goose	J	F	Ø159Ø	Lith	NL	2009-01-17	n		51.7865	5.41232
7127699	142-474	cloacal swab	White-fronted Goose	J	F	Ø159Ø	Lith	NL	2009-01-17	n		51.7865	5.41232
7127700	142-475	cloacal swab	White-fronted Goose	J	M	Ø159Ø	Lith	NL	2009-01-17	n		51.7865	5.41232
7127700	142-476	cloacal swab	White-fronted Goose	J	M	Ø159Ø	Lith	NL	2009-01-17	n		51.7865	5.41232
7129053	137-334	cloacal swab	White-fronted Goose	J	F	Ø159Ø	Lith	NL	2007-12-01	n		5.41232	51.7865
7129053	137-335	tracheal or oropharyngeal swab	White-fronted Goose	J	F	Ø159Ø	Lith	NL	2007-12-01	n		5.41232	51.7865
7129054	137-336	cloacal swab	White-fronted Goose	A	M	Ø159Ø	Lith	NL	2007-12-01	n		5.41232	51.7865
7129054	137-337	tracheal or oropharyngeal swab	White-fronted Goose	A	M	Ø159Ø	Lith	NL	2007-12-01	n		5.41232	51.7865
7129055	137-338	cloacal swab	White-fronted Goose	A	M	Ø159Ø	Lith	NL	2007-12-01	n		5.41232	51.7865
7129055	137-339	tracheal or oropharyngeal swab	White-fronted Goose	A	M	Ø159Ø	Lith	NL	2007-12-01	n		5.41232	51.7865
7129056	137-340	cloacal swab	White-fronted Goose	A	M	Ø159Ø	Lith	NL	2007-12-01	n		5.41232	51.7865
7129056	137-341	tracheal or oropharyngeal swab	White-fronted Goose	A	M	Ø159Ø	Lith	NL	2007-12-01	n		5.41232	51.7865
7129057	137-342	cloacal swab	White-fronted Goose	A	M	Ø159Ø	Lith	NL	2007-12-01	p	36.64	5.41232	51.7865
7129057	137-343	tracheal or oropharyngeal swab	White-fronted Goose	A	M	Ø159Ø	Lith	NL	2007-12-01	n		5.41232	51.7865
7129058	137-344	cloacal swab	White-fronted Goose	A	F	Ø159Ø	Lith	NL	2007-12-01	n		5.41232	51.7865
7129058	137-345	tracheal or oropharyngeal swab	White-fronted Goose	A	F	Ø159Ø	Lith	NL	2007-12-01	n		5.41232	51.7865
7129059	137-346	cloacal swab	White-fronted Goose	A	F	Ø159Ø	Lith	NL	2007-12-01	n		5.41232	51.7865
7129059	137-347	tracheal or oropharyngeal swab	White-fronted Goose	A	F	Ø159Ø	Lith	NL	2007-12-01	n		5.41232	51.7865
7129060	137-348	cloacal swab	White-fronted Goose	J	M	Ø159Ø	Lith	NL	2007-12-01	n		5.41232	51.7865
7129060	137-349	tracheal or oropharyngeal swab	White-fronted Goose	J	M	Ø159Ø	Lith	NL	2007-12-01	n		5.41232	51.7865
7129072	171-9	cloacal swab	White-fronted Goose	J	M	Ø159Ø	Lith	NL	2007-12-09	n		5.41232	51.7865
7129072	171-10	tracheal or oropharyngeal swab	White-fronted Goose	J	M	Ø159Ø	Lith	NL	2007-12-09	n		5.41232	51.7865
7129073	171-11	cloacal swab	White-fronted Goose	A	M	Ø159Ø	Lith	NL	2007-12-09	n		5.41232	51.7865
7129073	171-12	tracheal or oropharyngeal swab	White-fronted Goose	A	M	Ø159Ø	Lith	NL	2007-12-09	n		5.41232	51.7865
7129074	171-13	cloacal swab	White-fronted Goose	A	F	Ø159Ø	Lith	NL	2007-12-09	n		5.41232	51.7865
7129074	171-14	tracheal or oropharyngeal swab	White-fronted Goose	A	F	Ø159Ø	Lith	NL	2007-12-09	n		5.41232	51.7865
7129075	171-15	cloacal swab	White-fronted Goose	A	F	Ø159Ø	Lith	NL	2007-12-09	n		5.41232	51.7865
7129075	171-16	tracheal or oropharyngeal swab	White-fronted Goose	A	F	Ø159Ø	Lith	NL	2007-12-09	n		5.41232	51.7865
7129076	171-17	cloacal swab	White-fronted Goose	J	F	Ø159Ø	Lith	NL	2007-12-09	n		5.41232	51.7865
7129076	171-18	tracheal or oropharyngeal swab	White-fronted Goose	J	F	Ø159Ø	Lith	NL	2007-12-09	n		5.41232	51.7865
7129077	171-19	cloacal swab	White-fronted Goose	A	F	Ø159Ø	Lith	NL	2007-12-09	n		5.41232	51.7865
7129077	171-20	tracheal or oropharyngeal swab	White-fronted Goose	A	F	Ø159Ø	Lith	NL	2007-12-09	n		5.41232	51.7865
7129078	171-21	cloacal swab	White-fronted Goose	J	F	Ø159Ø	Lith	NL	2007-12-09	n		5.41232	51.7865
7129078	171-22	tracheal or oropharyngeal swab	White-fronted Goose	J	F	Ø159Ø	Lith	NL	2007-12-09	n		5.41232	51.7865
7129079	171-51	cloacal swab	White-fronted Goose	A	M	Ø159Ø	Lith	NL	2007-12-12	n		5.41232	51.7865
7129079	171-52	tracheal or oropharyngeal swab	White-fronted Goose	A	M	Ø159Ø	Lith	NL	2007-12-12	n		5.41232	51.7865
7129080	171-53	cloacal swab	White-fronted Goose	A	F	Ø159Ø	Lith	NL	2007-12-12	n		5.41232	51.7865
7129080	171-54	tracheal or oropharyngeal swab	White-fronted Goose	A	F	Ø159Ø	Lith	NL	2007-12-12	n		5.41232	51.7865
7129081	171-55	cloacal swab	White-fronted Goose	J	M	Ø159Ø	Lith	NL	2007-12-15	n		5.41232	51.7865
7129081	171-56	tracheal or oropharyngeal swab	White-fronted Goose	J	M	Ø159Ø	Lith	NL	2007-12-15	n		5.41232	51.7865
7129082	171-57	cloacal swab	White-fronted Goose	J	F	Ø159Ø	Lith	NL	2007-12-15	n		5.41232	51.7865
7129082	171-58	tracheal or oropharyngeal swab	White-fronted Goose	J	F	Ø159Ø	Lith	NL	2007-12-15	n		5.41232	51.7865
7129083	171-59	cloacal swab	White-fronted Goose	A	M	Ø159Ø	Lith	NL	2007-12-15	n		5.41232	51.7865
7129083	171-60	tracheal or oropharyngeal swab	White-fronted Goose	A	M	Ø159Ø	Lith	NL	2007-12-15	n		5.41232	51.7865
7129084	171-61	cloacal swab	White-fronted Goose	A	M	Ø159Ø	Lith	NL	2007-12-15	n		5.41232	51.7865
7129084	171-62	tracheal or oropharyngeal swab	White-fronted Goose	A	M	Ø159Ø	Lith	NL	2007-12-15	n		5.41232	51.7865
7129085	171-63	cloacal swab	White-fronted Goose	A	F	Ø159Ø	Lith	NL	2007-12-15	n		5.41232	51.7865
7129085	171-64	tracheal or oropharyngeal swab	White-fronted Goose	A	F	Ø159Ø	Lith	NL	2007-12-15	n		5.41232	51.7865
7129086	171-65	cloacal swab	White-fronted Goose	A	F	Ø159Ø	Lith	NL	2007-12-15	n		5.41232	51.7865
7129086	171-66	tracheal or oropharyngeal swab	White-fronted Goose	A	F	Ø159Ø	Lith	NL	2007-12-15	n		5.41232	51.7865
7129087	171-67	cloacal swab	White-fronted Goose	A	M	Ø159Ø	Lith	NL	2007-12-15	n		5.41232	51.7865
7129087	171-68	tracheal or oropharyngeal swab	White-fronted Goose	A	M	Ø159Ø	Lith	NL	2007-12-15	n		5.41232	51.7865
7129088	171-69	cloacal swab	White-fronted Goose	A	F	Ø159Ø	Lith	NL	2007-12-15	n		5.41232	51.7865
7129088	171-70	tracheal or oropharyngeal swab	White-fronted Goose	A	F	Ø159Ø	Lith	NL	2007-12-15	n		5.41232	51.7865
7129089	171-71	cloacal swab	White-fronted Goose	J	F	Ø159Ø	Lith	NL	2007-12-15	n		5.41232	51.7865
7129089	171-72	tracheal or oropharyngeal swab	White-fronted Goose	J	F	Ø159Ø	Lith	NL	2007-12-15	n		5.41232	51.7865
7129090	171-73	cloacal swab	White-fronted Goose	J	F	Ø159Ø	Lith	NL	2007-12-15	n		5.41232	51.7865
7129090	171-74	tracheal or oropharyngeal swab	White-fronted Goose	J	F	Ø159Ø	Lith	NL	2007-12-15	n		5.41232	51.7865
7129091	171-75	cloacal swab	White-fronted Goose	J	F	Ø159Ø	Lith	NL	2007-12-15	n		5.41232	51.7865
7129091	171-76	tracheal or oropharyngeal swab	White-fronted Goose	J	F	Ø159Ø	Lith	NL	2007-12-15	n		5.41232	51.7865
7129092	171-77	cloacal swab	White-fronted Goose	J	M	Ø159Ø	Lith	NL	2007-12-15	n		5.41232	51.7865
7129092	171-78	tracheal or oropharyngeal swab	White-fronted Goose	J	M	Ø159Ø	Lith	NL	2007-12-15	n		5.41232	51.7865
7129093	171-79	cloacal swab	White-fronted Goose	A	M	Ø159Ø	Lith	NL	2007-12-15	n		5.41232	51.7865
7129093	171-80	tracheal or oropharyngeal swab	White-fronted Goose	A	M	Ø159Ø	Lith	NL	2007-12-15	n		5.41232	51.7865
7129201	171-45	cloacal swab	White-fronted Goose	J	M	Ø159Ø	Lith	NL	2007-12-14	n		5.41232	51.7865
7129201	171-46	tracheal or oropharyngeal swab	White-fronted Goose	J	M	Ø159Ø	Lith	NL	2007-12-14	n		5.41232	51.7865
7129202	171-87	cloacal swab	White-fronted Goose	A	F	Ø159Ø	Lith	NL	2007-12-18	n		5.41232	51.7865
7129202	171-88	tracheal or oropharyngeal swab	White-fronted Goose	A	F	Ø159Ø	Lith	NL	2007-12-18	n		5.41232	51.7865
7129203	171-89	cloacal swab	White-fronted Goose	J	M	Ø159Ø	Lith	NL	2007-12-18	n		5.41232	51.7865
7129203	171-90	tracheal or oropharyngeal swab	White-fronted Goose	J	M	Ø159Ø	Lith	NL	2007-12-18	n		5.41232	51.7865
7129204	171-91	cloacal swab	White-fronted Goose	A	F	Ø159Ø	Lith	NL	2007-12-18	n		5.41232	51.7865
7129204	171-92	tracheal or oropharyngeal swab	White-fronted Goose	A	F	Ø159Ø	Lith	NL	2007-12-18	p	34.08	5.41232	51.7865
7129205	171-93	cloacal swab	White-fronted Goose	A	M	Ø159Ø	Lith	NL	2007-12-18	n		5.41232	51.7865
7129205	171-94	tracheal or oropharyngeal swab	White-fronted Goose	A	M	Ø159Ø	Lith	NL	2007-12-18	p	33.58	5.41232	51.7865
7129206	171-95	cloacal swab	White-fronted Goose	A	M	Ø159Ø	Lith	NL	2007-12-18	n		5.41232	51.7865
7129206	171-96	tracheal or oropharyngeal swab	White-fronted Goose	A	M	Ø159Ø	Lith	NL	2007-12-18	n		5.41232	51.7865
7129207	171-97	cloacal swab	White-fronted Goose	A	M	Ø159Ø	Lith	NL	2007-12-18	n		5.41232	51.7865
7129207	171-98	tracheal or oropharyngeal swab	White-fronted Goose	A	M	Ø159Ø	Lith	NL	2007-12-18	n		5.41232	51.7865
7129208	171-99	cloacal swab	White-fronted Goose	A	F	Ø159Ø	Lith	NL	2007-12-18	n		5.41232	51.7865
7129208	171-100	tracheal or oropharyngeal swab	White-fronted Goose	A	F	Ø159Ø	Lith	NL	2007-12-18	n		5.41232	51.7865
7129209	171-101	cloacal swab	White-fronted Goose	A	M	Ø159Ø	Lith	NL	2007-12-18	n		5.41232	51.7865
7129209	171-102	tracheal or oropharyngeal swab	White-fronted Goose	A	M	Ø159Ø	Lith	NL	2007-12-18	n		5.41232	51.7865
7129210	171-103	cloacal swab	White-fronted Goose	J	F	Ø159Ø	Lith	NL	2007-12-18	p	25.69	5.41232	51.7865
7129210	171-104	tracheal or oropharyngeal swab	White-fronted Goose	J	F	Ø159Ø	Lith	NL	2007-12-18	p	31.96	5.41232	51.7865
7129211	171-105	cloacal swab	White-fronted Goose	A	F	Ø159Ø	Lith	NL	2007-12-18	n		5.41232	51.7865
7129211	171-106	tracheal or oropharyngeal swab	White-fronted Goose	A	F	Ø159Ø	Lith	NL	2007-12-18	p	35.75	5.41232	51.7865
7129212	171-107	cloacal swab	White-fronted Goose	A	M	Ø159Ø	Lith	NL	2007-12-18	n		5.41232	51.7865
7129212	171-108	tracheal or oropharyngeal swab	White-fronted Goose	A	M	Ø159Ø	Lith	NL	2007-12-18	p	38.32	5.41232	51.7865
7129213	171-109	cloacal swab	White-fronted Goose	J	M	Ø159Ø	Lith	NL	2007-12-18	n		5.41232	51.7865
7129213	171-110	tracheal or oropharyngeal swab	White-fronted Goose	J	M	Ø159Ø	Lith	NL	2007-12-18	p	39.25	5.41232	51.7865
7129214	171-111	cloacal swab	White-fronted Goose	J	M	Ø159Ø	Lith	NL	2007-12-18	p	26.67	5.41232	51.7865
7129214	171-112	tracheal or oropharyngeal swab	White-fronted Goose	J	M	Ø159Ø	Lith	NL	2007-12-18	p	33.81	5.41232	51.7865
7129215	171-113	cloacal swab	White-fronted Goose	J	F	Ø159Ø	Lith	NL	2007-12-18	p	37.74	5.41232	51.7865
7129215	171-114	tracheal or oropharyngeal swab	White-fronted Goose	J	F	Ø159Ø	Lith	NL	2007-12-18	n		5.41232	51.7865
7129216	171-115	cloacal swab	White-fronted Goose	J	M	Ø159Ø	Lith	NL	2007-12-18	p	34.51	5.41232	51.7865
7129216	171-116	tracheal or oropharyngeal swab	White-fronted Goose	J	M	Ø159Ø	Lith	NL	2007-12-18	n		5.41232	51.7865
7129217	171-117	cloacal swab	White-fronted Goose	A	M	Ø159Ø	Lith	NL	2007-12-18	n		5.41232	51.7865
7129217	171-118	tracheal or oropharyngeal swab	White-fronted Goose	A	M	Ø159Ø	Lith	NL	2007-12-18	n		5.41232	51.7865
7129218	171-119	cloacal swab	White-fronted Goose	J	F	Ø159Ø	Lith	NL	2007-12-18	n		5.41232	51.7865
7129218	171-120	tracheal or oropharyngeal swab	White-fronted Goose	J	F	Ø159Ø	Lith	NL	2007-12-18	n		5.41232	51.7865
7129219	171-121	cloacal swab	White-fronted Goose	A	F	Ø159Ø	Lith	NL	2007-12-18	n		5.41232	51.7865
7129219	171-122	tracheal or oropharyngeal swab	White-fronted Goose	A	F	Ø159Ø	Lith	NL	2007-12-18	n		5.41232	51.7865
7129220	171-123	cloacal swab	White-fronted Goose	A	M	Ø159Ø	Lith	NL	2007-12-18	n		5.41232	51.7865
7129220	171-124	tracheal or oropharyngeal swab	White-fronted Goose	A	M	Ø159Ø	Lith	NL	2007-12-18	n		5.41232	51.7865
7129221	171-125	cloacal swab	White-fronted Goose	J	M	Ø159Ø	Lith	NL	2007-12-18	n		5.41232	51.7865
7129221	171-126	tracheal or oropharyngeal swab	White-fronted Goose	J	M	Ø159Ø	Lith	NL	2007-12-18	n		5.41232	51.7865
7129222	171-127	cloacal swab	White-fronted Goose	A	F	Ø159Ø	Lith	NL	2007-12-18	n		5.41232	51.7865
7129222	171-128	tracheal or oropharyngeal swab	White-fronted Goose	A	F	Ø159Ø	Lith	NL	2007-12-18	n		5.41232	51.7865
7129223	171-129	cloacal swab	White-fronted Goose	A	F	Ø159Ø	Lith	NL	2007-12-18	p	24.93	5.41232	51.7865
7129223	171-130	tracheal or oropharyngeal swab	White-fronted Goose	A	F	Ø159Ø	Lith	NL	2007-12-18	p	32.65	5.41232	51.7865
7129224	171-131	cloacal swab	White-fronted Goose	J	M	Ø159Ø	Lith	NL	2007-12-18	n		5.41232	51.7865
7129224	171-132	tracheal or oropharyngeal swab	White-fronted Goose	J	M	Ø159Ø	Lith	NL	2007-12-18	n		5.41232	51.7865
7129225	171-133	cloacal swab	White-fronted Goose	A	F	Ø159Ø	Lith	NL	2007-12-18	n		5.41232	51.7865
7129225	171-134	tracheal or oropharyngeal swab	White-fronted Goose	A	F	Ø159Ø	Lith	NL	2007-12-18	n		5.41232	51.7865
7129226	171-135	cloacal swab	White-fronted Goose	A	M	Ø159Ø	Lith	NL	2007-12-18	n		5.41232	51.7865
7129226	171-136	tracheal or oropharyngeal swab	White-fronted Goose	A	M	Ø159Ø	Lith	NL	2007-12-18	n		5.41232	51.7865
7129227	171-137	cloacal swab	White-fronted Goose	A	F	Ø159Ø	Lith	NL	2007-12-18	n		5.41232	51.7865
7129227	171-138	tracheal or oropharyngeal swab	White-fronted Goose	A	F	Ø159Ø	Lith	NL	2007-12-18	n		5.41232	51.7865
7129228	171-139	cloacal swab	White-fronted Goose	J	F	Ø159Ø	Lith	NL	2007-12-18	n		5.41232	51.7865
7129228	171-140	tracheal or oropharyngeal swab	White-fronted Goose	J	F	Ø159Ø	Lith	NL	2007-12-18	n		5.41232	51.7865
7129229	171-141	cloacal swab	White-fronted Goose	A	F	Ø159Ø	Lith	NL	2007-12-18	n		5.41232	51.7865
7129229	171-142	tracheal or oropharyngeal swab	White-fronted Goose	A	F	Ø159Ø	Lith	NL	2007-12-18	n		5.41232	51.7865
7129230	171-143	cloacal swab	White-fronted Goose	J	M	Ø159Ø	Lith	NL	2007-12-18	n		5.41232	51.7865
7129230	171-144	tracheal or oropharyngeal swab	White-fronted Goose	J	M	Ø159Ø	Lith	NL	2007-12-18	n		5.41232	51.7865
7129231	171-145	cloacal swab	White-fronted Goose	A	M	Ø159Ø	Lith	NL	2007-12-18	n		5.41232	51.7865
7129231	171-146	tracheal or oropharyngeal swab	White-fronted Goose	A	M	Ø159Ø	Lith	NL	2007-12-18	n		5.41232	51.7865
7129232	171-147	cloacal swab	White-fronted Goose	A	M	Ø159Ø	Lith	NL	2007-12-18	n		5.41232	51.7865
7129232	171-148	tracheal or oropharyngeal swab	White-fronted Goose	A	M	Ø159Ø	Lith	NL	2007-12-18	n		5.41232	51.7865
7129233	171-149	cloacal swab	White-fronted Goose	A	M	Ø159Ø	Lith	NL	2007-12-18	n		5.41232	51.7865
7129233	171-150	tracheal or oropharyngeal swab	White-fronted Goose	A	M	Ø159Ø	Lith	NL	2007-12-18	n		5.41232	51.7865
7129234	171-151	cloacal swab	White-fronted Goose	J	F	Ø159Ø	Lith	NL	2007-12-18	n		5.41232	51.7865
7129234	171-152	tracheal or oropharyngeal swab	White-fronted Goose	J	F	Ø159Ø	Lith	NL	2007-12-18	n		5.41232	51.7865
7129235	171-153	cloacal swab	White-fronted Goose	J	M	Ø159Ø	Lith	NL	2007-12-18	n		5.41232	51.7865
7129235	171-154	tracheal or oropharyngeal swab	White-fronted Goose	J	M	Ø159Ø	Lith	NL	2007-12-18	n		5.41232	51.7865
7129236	171-227	cloacal swab	White-fronted Goose	A	F	Ø159Ø	Lith	NL	2007-12-22	n		5.41232	51.7865
7129236	171-228	tracheal or oropharyngeal swab	White-fronted Goose	A	F	Ø159Ø	Lith	NL	2007-12-22	n		5.41232	51.7865
7129237	171-229	cloacal swab	White-fronted Goose	A	F	Ø159Ø	Lith	NL	2007-12-22	n		5.41232	51.7865
7129237	171-230	tracheal or oropharyngeal swab	White-fronted Goose	A	F	Ø159Ø	Lith	NL	2007-12-22	n		5.41232	51.7865
7129238	171-231	cloacal swab	White-fronted Goose	A	M	Ø159Ø	Lith	NL	2007-12-22	n		5.41232	51.7865
7129238	171-232	tracheal or oropharyngeal swab	White-fronted Goose	A	M	Ø159Ø	Lith	NL	2007-12-22	n		5.41232	51.7865
7129239	171-233	cloacal swab	White-fronted Goose	A	M	Ø159Ø	Lith	NL	2007-12-22	n		5.41232	51.7865
7129239	171-234	tracheal or oropharyngeal swab	White-fronted Goose	A	M	Ø159Ø	Lith	NL	2007-12-22	p	36.09	5.41232	51.7865
7129240	171-235	cloacal swab	White-fronted Goose	A	F	Ø159Ø	Lith	NL	2007-12-22	n		5.41232	51.7865
7129240	171-236	tracheal or oropharyngeal swab	White-fronted Goose	A	F	Ø159Ø	Lith	NL	2007-12-22	n		5.41232	51.7865
7129241	171-237	cloacal swab	White-fronted Goose	A	M	Ø159Ø	Lith	NL	2007-12-22	n		5.41232	51.7865
7129241	171-238	tracheal or oropharyngeal swab	White-fronted Goose	A	M	Ø159Ø	Lith	NL	2007-12-22	n		5.41232	51.7865
7129242	171-239	cloacal swab	White-fronted Goose	A	M	Ø159Ø	Lith	NL	2007-12-22	n		5.41232	51.7865
7129242	171-240	tracheal or oropharyngeal swab	White-fronted Goose	A	M	Ø159Ø	Lith	NL	2007-12-22	n		5.41232	51.7865
7129243	171-241	cloacal swab	White-fronted Goose	A	M	Ø159Ø	Lith	NL	2007-12-22	n		5.41232	51.7865
7129243	171-242	tracheal or oropharyngeal swab	White-fronted Goose	A	M	Ø159Ø	Lith	NL	2007-12-22	n		5.41232	51.7865
7129244	171-243	cloacal swab	White-fronted Goose	A	M	Ø159Ø	Lith	NL	2007-12-22	n		5.41232	51.7865
7129244	171-244	tracheal or oropharyngeal swab	White-fronted Goose	A	M	Ø159Ø	Lith	NL	2007-12-22	n		5.41232	51.7865
7129245	171-245	cloacal swab	White-fronted Goose	A	M	Ø159Ø	Lith	NL	2007-12-22	n		5.41232	51.7865
7129245	171-246	tracheal or oropharyngeal swab	White-fronted Goose	A	M	Ø159Ø	Lith	NL	2007-12-22	p	33.53	5.41232	51.7865
7129246	171-247	cloacal swab	White-fronted Goose	A	M	Ø159Ø	Lith	NL	2007-12-22	n		5.41232	51.7865
7129246	171-248	tracheal or oropharyngeal swab	White-fronted Goose	A	M	Ø159Ø	Lith	NL	2007-12-22	n		5.41232	51.7865
7129247	171-249	cloacal swab	White-fronted Goose	A	F	Ø159Ø	Lith	NL	2007-12-22	n		5.41232	51.7865
7129247	171-250	tracheal or oropharyngeal swab	White-fronted Goose	A	F	Ø159Ø	Lith	NL	2007-12-22	n		5.41232	51.7865
7129248	171-251	cloacal swab	White-fronted Goose	A	F	Ø159Ø	Lith	NL	2007-12-22	n		5.41232	51.7865
7129248	171-252	tracheal or oropharyngeal swab	White-fronted Goose	A	F	Ø159Ø	Lith	NL	2007-12-22	n		5.41232	51.7865
7129249	171-253	cloacal swab	White-fronted Goose	A	F	Ø159Ø	Lith	NL	2007-12-22	n		5.41232	51.7865
7129249	171-254	tracheal or oropharyngeal swab	White-fronted Goose	A	F	Ø159Ø	Lith	NL	2007-12-22	n		5.41232	51.7865
7129250	171-255	cloacal swab	White-fronted Goose	A	M	Ø159Ø	Lith	NL	2007-12-22	n		5.41232	51.7865
7129250	171-256	tracheal or oropharyngeal swab	White-fronted Goose	A	M	Ø159Ø	Lith	NL	2007-12-22	n		5.41232	51.7865
7129289	137-282	cloacal swab	White-fronted Goose	A	M	Ø159Ø	Lith	NL	2007-11-24	n		5.41232	51.7865
7129289	137-283	tracheal or oropharyngeal swab	White-fronted Goose	A	M	Ø159Ø	Lith	NL	2007-11-24	n		5.41232	51.7865
7129290	137-284	cloacal swab	White-fronted Goose	A	M	Ø159Ø	Lith	NL	2007-11-24	n		5.41232	51.7865
7129290	137-285	tracheal or oropharyngeal swab	White-fronted Goose	A	M	Ø159Ø	Lith	NL	2007-11-24	n		5.41232	51.7865
7129291	137-286	cloacal swab	White-fronted Goose	A	M	Ø159Ø	Lith	NL	2007-11-24	n		5.41232	51.7865
7129291	137-287	tracheal or oropharyngeal swab	White-fronted Goose	A	M	Ø159Ø	Lith	NL	2007-11-24	n		5.41232	51.7865
7129292	137-288	cloacal swab	White-fronted Goose	A	M	Ø159Ø	Lith	NL	2007-11-24	n		5.41232	51.7865
7129292	137-289	tracheal or oropharyngeal swab	White-fronted Goose	A	M	Ø159Ø	Lith	NL	2007-11-24	n		5.41232	51.7865
7129293	137-290	cloacal swab	White-fronted Goose	A	F	Ø159Ø	Lith	NL	2007-11-24	n		5.41232	51.7865
7129293	137-291	tracheal or oropharyngeal swab	White-fronted Goose	A	F	Ø159Ø	Lith	NL	2007-11-24	n		5.41232	51.7865
7129294	137-292	cloacal swab	White-fronted Goose	J	F	Ø159Ø	Lith	NL	2007-11-24	n		5.41232	51.7865
7129294	137-293	tracheal or oropharyngeal swab	White-fronted Goose	J	F	Ø159Ø	Lith	NL	2007-11-24	n		5.41232	51.7865
7129295	137-294	cloacal swab	White-fronted Goose	J	F	Ø159Ø	Lith	NL	2007-11-24	n		5.41232	51.7865
7129295	137-295	tracheal or oropharyngeal swab	White-fronted Goose	J	F	Ø159Ø	Lith	NL	2007-11-24	n		5.41232	51.7865
7129296	137-296	cloacal swab	White-fronted Goose	A	F	Ø159Ø	Lith	NL	2007-11-24	n		5.41232	51.7865
7129296	137-297	tracheal or oropharyngeal swab	White-fronted Goose	A	F	Ø159Ø	Lith	NL	2007-11-24	n		5.41232	51.7865
7129297	137-298	cloacal swab	White-fronted Goose	A	F	Ø159Ø	Lith	NL	2007-11-24	n		5.41232	51.7865
7129297	137-299	tracheal or oropharyngeal swab	White-fronted Goose	A	F	Ø159Ø	Lith	NL	2007-11-24	n		5.41232	51.7865
7129298	137-300	cloacal swab	White-fronted Goose	J	M	Ø159Ø	Lith	NL	2007-11-24	n		5.41232	51.7865
7129298	137-301	tracheal or oropharyngeal swab	White-fronted Goose	J	M	Ø159Ø	Lith	NL	2007-11-24	n		5.41232	51.7865
7129299	137-302	cloacal swab	White-fronted Goose	A	F	Ø159Ø	Lith	NL	2007-11-24	n		5.41232	51.7865
7129299	137-303	tracheal or oropharyngeal swab	White-fronted Goose	A	F	Ø159Ø	Lith	NL	2007-11-24	n		5.41232	51.7865
7129300	137-304	cloacal swab	White-fronted Goose	J	M	Ø159Ø	Lith	NL	2007-11-24	n		5.41232	51.7865
7129300	137-305	tracheal or oropharyngeal swab	White-fronted Goose	J	M	Ø159Ø	Lith	NL	2007-11-24	n		5.41232	51.7865
7129301	137-306	cloacal swab	White-fronted Goose	A	F	Ø159Ø	Lith	NL	2007-11-24	n		5.41232	51.7865
7129301	137-307	tracheal or oropharyngeal swab	White-fronted Goose	A	F	Ø159Ø	Lith	NL	2007-11-24	n		5.41232	51.7865
7129311	137-314	cloacal swab	White-fronted Goose	A	F	Ø159Ø	Lith	NL	2007-12-01	n		5.41232	51.7865
7129311	137-315	tracheal or oropharyngeal swab	White-fronted Goose	A	F	Ø159Ø	Lith	NL	2007-12-01	n		5.41232	51.7865
7129312	137-316	cloacal swab	White-fronted Goose	A	M	Ø159Ø	Lith	NL	2007-12-01	n		5.41232	51.7865
7129312	137-317	tracheal or oropharyngeal swab	White-fronted Goose	A	M	Ø159Ø	Lith	NL	2007-12-01	n		5.41232	51.7865
7129313	137-318	cloacal swab	White-fronted Goose	A	M	Ø159Ø	Lith	NL	2007-12-01	n		5.41232	51.7865
7129313	137-319	tracheal or oropharyngeal swab	White-fronted Goose	A	M	Ø159Ø	Lith	NL	2007-12-01	n		5.41232	51.7865
7129314	137-320	cloacal swab	White-fronted Goose	A	F	Ø159Ø	Lith	NL	2007-12-01	n		5.41232	51.7865
7129314	137-321	tracheal or oropharyngeal swab	White-fronted Goose	A	F	Ø159Ø	Lith	NL	2007-12-01	n		5.41232	51.7865
7129315	137-322	cloacal swab	White-fronted Goose	A	F	Ø159Ø	Lith	NL	2007-12-01	n		5.41232	51.7865
7129315	137-323	tracheal or oropharyngeal swab	White-fronted Goose	A	F	Ø159Ø	Lith	NL	2007-12-01	n		5.41232	51.7865
7129316	137-324	cloacal swab	White-fronted Goose	J	F	Ø159Ø	Lith	NL	2007-12-01	n		5.41232	51.7865
7129316	137-325	tracheal or oropharyngeal swab	White-fronted Goose	J	F	Ø159Ø	Lith	NL	2007-12-01	n		5.41232	51.7865
7129317	137-326	cloacal swab	White-fronted Goose	A	M	Ø159Ø	Lith	NL	2007-12-01	n		5.41232	51.7865
7129317	137-327	tracheal or oropharyngeal swab	White-fronted Goose	A	M	Ø159Ø	Lith	NL	2007-12-01	n		5.41232	51.7865
7129318	137-328	cloacal swab	White-fronted Goose	A	M	Ø159Ø	Lith	NL	2007-12-01	n		5.41232	51.7865
7129318	137-329	tracheal or oropharyngeal swab	White-fronted Goose	A	M	Ø159Ø	Lith	NL	2007-12-01	n		5.41232	51.7865
7129319	137-330	cloacal swab	White-fronted Goose	A	F	Ø159Ø	Lith	NL	2007-12-01	n		5.41232	51.7865
7129319	137-331	tracheal or oropharyngeal swab	White-fronted Goose	A	F	Ø159Ø	Lith	NL	2007-12-01	n		5.41232	51.7865
7129320	137-332	cloacal swab	White-fronted Goose	A	M	Ø159Ø	Lith	NL	2007-12-01	n		5.41232	51.7865
7129320	137-333	tracheal or oropharyngeal swab	White-fronted Goose	A	M	Ø159Ø	Lith	NL	2007-12-01	n		5.41232	51.7865
7129321	137-350	cloacal swab	White-fronted Goose	J	F	Ø159Ø	Lith	NL	2007-12-04	n		5.41232	51.7865
7129321	137-351	tracheal or oropharyngeal swab	White-fronted Goose	J	M	Ø159Ø	Lith	NL	2007-12-04	n		5.41232	51.7865
7129322	137-352	cloacal swab	White-fronted Goose	J	F	Ø159Ø	Lith	NL	2007-12-04	n		5.41232	51.7865
7129322	137-353	tracheal or oropharyngeal swab	White-fronted Goose	J	M	Ø159Ø	Lith	NL	2007-12-04	n		5.41232	51.7865
7129323	137-354	cloacal swab	White-fronted Goose	J	F	Ø159Ø	Lith	NL	2007-12-04	n		5.41232	51.7865
7129323	137-355	tracheal or oropharyngeal swab	White-fronted Goose	J	F	Ø159Ø	Lith	NL	2007-12-04	n		5.41232	51.7865
7129324	137-356	cloacal swab	White-fronted Goose	J	M	Ø159Ø	Lith	NL	2007-12-04	n		5.41232	51.7865
7129324	137-357	tracheal or oropharyngeal swab	White-fronted Goose	J	M	Ø159Ø	Lith	NL	2007-12-04	n		5.41232	51.7865
7129325	137-358	cloacal swab	White-fronted Goose	J	M	Ø159Ø	Lith	NL	2007-12-04	n		5.41232	51.7865
7129325	137-359	tracheal or oropharyngeal swab	White-fronted Goose	J	M	Ø159Ø	Lith	NL	2007-12-04	n		5.41232	51.7865
7129326	137-360	cloacal swab	White-fronted Goose	J	F	Ø159Ø	Lith	NL	2007-12-04	n		5.41232	51.7865
7129326	137-361	tracheal or oropharyngeal swab	White-fronted Goose	J	F	Ø159Ø	Lith	NL	2007-12-04	n		5.41232	51.7865
7129327	137-362	cloacal swab	White-fronted Goose	A	M	Ø159Ø	Lith	NL	2007-12-04	n		5.41232	51.7865
7129327	137-363	tracheal or oropharyngeal swab	White-fronted Goose	A	M	Ø159Ø	Lith	NL	2007-12-04	n		5.41232	51.7865
7129334	171-1	cloacal swab	White-fronted Goose	J	F	Ø159Ø	Lith	NL	2007-12-09	n		5.41232	51.7865
7129334	171-2	tracheal or oropharyngeal swab	White-fronted Goose	J	F	Ø159Ø	Lith	NL	2007-12-09	n		5.41232	51.7865
7129335	171-3	cloacal swab	White-fronted Goose	J	M	Ø159Ø	Lith	NL	2007-12-09	p	34.12	5.41232	51.7865
7129335	171-4	tracheal or oropharyngeal swab	White-fronted Goose	J	M	Ø159Ø	Lith	NL	2007-12-09	n		5.41232	51.7865
7129336	171-5	cloacal swab	White-fronted Goose	A	F	Ø159Ø	Lith	NL	2007-12-09	n		5.41232	51.7865
7129336	171-6	tracheal or oropharyngeal swab	White-fronted Goose	A	F	Ø159Ø	Lith	NL	2007-12-09	n		5.41232	51.7865
7129337	171-7	cloacal swab	White-fronted Goose	J	F	Ø159Ø	Lith	NL	2007-12-09	n		5.41232	51.7865
7129337	171-8	tracheal or oropharyngeal swab	White-fronted Goose	J	F	Ø159Ø	Lith	NL	2007-12-09	n		5.41232	51.7865
7129338	171-23	cloacal swab	White-fronted Goose	J	M	Ø159Ø	Lith	NL	2007-12-12	n		5.41232	51.7865
7129338	171-24	tracheal or oropharyngeal swab	White-fronted Goose	J	M	Ø159Ø	Lith	NL	2007-12-12	p	35.76	5.41232	51.7865
7129339	171-25	cloacal swab	White-fronted Goose	J	F	Ø159Ø	Lith	NL	2007-12-12	n		5.41232	51.7865
7129339	171-26	tracheal or oropharyngeal swab	White-fronted Goose	J	F	Ø159Ø	Lith	NL	2007-12-12	n		5.41232	51.7865
7129340	171-27	cloacal swab	White-fronted Goose	A	F	Ø159Ø	Lith	NL	2007-12-12	p	34.23	5.41232	51.7865
7129340	171-28	tracheal or oropharyngeal swab	White-fronted Goose	A	F	Ø159Ø	Lith	NL	2007-12-12	p	35.86	5.41232	51.7865
7129341	171-29	cloacal swab	White-fronted Goose	A	M	Ø159Ø	Lith	NL	2007-12-12	n		5.41232	51.7865
7129341	171-30	tracheal or oropharyngeal swab	White-fronted Goose	A	M	Ø159Ø	Lith	NL	2007-12-12	n		5.41232	51.7865
7129342	171-31	cloacal swab	White-fronted Goose	J	F	Ø159Ø	Lith	NL	2007-12-12	p	22.74	5.41232	51.7865
7129342	171-32	tracheal or oropharyngeal swab	White-fronted Goose	J	F	Ø159Ø	Lith	NL	2007-12-12	p	30.07	5.41232	51.7865
7129343	171-33	cloacal swab	White-fronted Goose	J	F	Ø159Ø	Lith	NL	2007-12-12	n		5.41232	51.7865
7129343	171-34	tracheal or oropharyngeal swab	White-fronted Goose	J	F	Ø159Ø	Lith	NL	2007-12-12	p	33	5.41232	51.7865
7129344	171-35	cloacal swab	White-fronted Goose	J	M	Ø159Ø	Lith	NL	2007-12-14	p	32.05	5.41232	51.7865
7129344	171-36	tracheal or oropharyngeal swab	White-fronted Goose	J	M	Ø159Ø	Lith	NL	2007-12-14	p	32.71	5.41232	51.7865
7129345	171-49	cloacal swab	White-fronted Goose	J	M	Ø159Ø	Lith	NL	2007-12-14	n		5.41232	51.7865
7129345	171-50	tracheal or oropharyngeal swab	White-fronted Goose	J	M	Ø159Ø	Lith	NL	2007-12-14	p	28.23	5.41232	51.7865
7129346	171-43	cloacal swab	White-fronted Goose	A	M	Ø159Ø	Lith	NL	2007-12-14	n		5.41232	51.7865
7129346	171-44	tracheal or oropharyngeal swab	White-fronted Goose	A	M	Ø159Ø	Lith	NL	2007-12-14	n		5.41232	51.7865
7129347	171-37	cloacal swab	White-fronted Goose	J	M	Ø159Ø	Lith	NL	2007-12-14	n		5.41232	51.7865
7129347	171-38	tracheal or oropharyngeal swab	White-fronted Goose	J	M	Ø159Ø	Lith	NL	2007-12-14	n		5.41232	51.7865
7129348	171-47	cloacal swab	White-fronted Goose	J	M	Ø159Ø	Lith	NL	2007-12-14	n		5.41232	51.7865
7129348	171-48	tracheal or oropharyngeal swab	White-fronted Goose	J	M	Ø159Ø	Lith	NL	2007-12-14	n		5.41232	51.7865
7129349	171-39	cloacal swab	White-fronted Goose	A	F	Ø159Ø	Lith	NL	2007-12-14	n		5.41232	51.7865
7129349	171-40	tracheal or oropharyngeal swab	White-fronted Goose	A	F	Ø159Ø	Lith	NL	2007-12-14	n		5.41232	51.7865
7129350	171-41	cloacal swab	White-fronted Goose	J	F	Ø159Ø	Lith	NL	2007-12-14	n		5.41232	51.7865
7129350	171-42	tracheal or oropharyngeal swab	White-fronted Goose	J	F	Ø159Ø	Lith	NL	2007-12-14	n		5.41232	51.7865
7129501	137-434	cloacal swab	White-fronted Goose	A	F	Ø159Ø	Boornsterhem, Wartena	NL	2008-11-12	n		5.91705	53.1527
7129501	137-435	tracheal or oropharyngeal swab	White-fronted Goose	A	F	Ø159Ø	Boornsterhem, Wartena	NL	2008-11-12	n		5.91705	53.1527
7129502	137-436	cloacal swab	White-fronted Goose	J	F	Ø159Ø	Boornsterhem, Wartena	NL	2008-11-12	n		5.91705	53.1527
7129502	137-437	tracheal or oropharyngeal swab	White-fronted Goose	J	F	Ø159Ø	Boornsterhem, Wartena	NL	2008-11-12	n		5.91705	53.1527
7129503	137-438	cloacal swab	White-fronted Goose	A	M	Ø159Ø	Boornsterhem, Wartena	NL	2008-11-12	n		5.91705	53.1527
7129503	137-439	tracheal or oropharyngeal swab	White-fronted Goose	A	M	Ø159Ø	Boornsterhem, Wartena	NL	2008-11-12	n		5.91705	53.1527
7129504	137-440	cloacal swab	White-fronted Goose	A	M	Ø159Ø	Boornsterhem, Wartena	NL	2008-11-12	n		5.91705	53.1527
7129504	137-441	tracheal or oropharyngeal swab	White-fronted Goose	A	M	Ø159Ø	Boornsterhem, Wartena	NL	2008-11-12	n		5.91705	53.1527
7129505	137-442	cloacal swab	White-fronted Goose	J	M	Ø159Ø	Boornsterhem, Wartena	NL	2008-11-12	n		5.91705	53.1527
7129505	137-443	tracheal or oropharyngeal swab	White-fronted Goose	J	M	Ø159Ø	Boornsterhem, Wartena	NL	2008-11-12	n		5.91705	53.1527
7129506	137-444	cloacal swab	White-fronted Goose	J	M	Ø159Ø	Boornsterhem, Wartena	NL	2008-11-12	n		5.91705	53.1527
7129506	137-445	tracheal or oropharyngeal swab	White-fronted Goose	J	M	Ø159Ø	Boornsterhem, Wartena	NL	2008-11-12	n		5.91705	53.1527
7129507	137-446	cloacal swab	White-fronted Goose	A	F	Ø159Ø	Boornsterhem, Wartena	NL	2008-11-12	n		5.91705	53.1527
7129507	137-447	tracheal or oropharyngeal swab	White-fronted Goose	A	F	Ø159Ø	Boornsterhem, Wartena	NL	2008-11-12	n		5.91705	53.1527
7129508	137-448	cloacal swab	White-fronted Goose	A	M	Ø159Ø	Boornsterhem, Wartena	NL	2008-11-12	n		5.91705	53.1527
7129508	137-449	tracheal or oropharyngeal swab	White-fronted Goose	A	M	Ø159Ø	Boornsterhem, Wartena	NL	2008-11-12	n		5.91705	53.1527
7129509	137-450	cloacal swab	White-fronted Goose	A	F	Ø159Ø	Boornsterhem, Wartena	NL	2008-11-12	n		5.91705	53.1527
7129509	137-451	tracheal or oropharyngeal swab	White-fronted Goose	A	F	Ø159Ø	Boornsterhem, Wartena	NL	2008-11-12	n		5.91705	53.1527
7129510	137-452	cloacal swab	White-fronted Goose	J	F	Ø159Ø	Boornsterhem, Wartena	NL	2008-11-12	n		5.91705	53.1527
7129510	137-453	tracheal or oropharyngeal swab	White-fronted Goose	J	F	Ø159Ø	Boornsterhem, Wartena	NL	2008-11-12	n		5.91705	53.1527
7129511	137-454	cloacal swab	White-fronted Goose	A	F	Ø159Ø	Boornsterhem, Wartena	NL	2008-11-12	n		5.91705	53.1527
7129511	137-455	tracheal or oropharyngeal swab	White-fronted Goose	A	F	Ø159Ø	Boornsterhem, Wartena	NL	2008-11-12	n		5.91705	53.1527
7129512	137-456	cloacal swab	White-fronted Goose	A	F	Ø159Ø	Boornsterhem, Wartena	NL	2008-11-12	n		5.91705	53.1527
7129512	137-457	tracheal or oropharyngeal swab	White-fronted Goose	A	F	Ø159Ø	Boornsterhem, Wartena	NL	2008-11-12	n		5.91705	53.1527
7129513	137-458	cloacal swab	White-fronted Goose	A	M	Ø159Ø	Boornsterhem, Wartena	NL	2008-11-12	n		5.91705	53.1527
7129513	137-459	tracheal or oropharyngeal swab	White-fronted Goose	A	M	Ø159Ø	Boornsterhem, Wartena	NL	2008-11-12	n		5.91705	53.1527
7129514	137-460	cloacal swab	White-fronted Goose	A	F	Ø159Ø	Boornsterhem, Wartena	NL	2008-11-12	n		5.91705	53.1527
7129514	137-461	tracheal or oropharyngeal swab	White-fronted Goose	A	F	Ø159Ø	Boornsterhem, Wartena	NL	2008-11-12	n		5.91705	53.1527
7129515	137-462	cloacal swab	White-fronted Goose	A	F	Ø159Ø	Boornsterhem, Wartena	NL	2008-11-12	n		5.91705	53.1527
7129515	137-463	tracheal or oropharyngeal swab	White-fronted Goose	A	F	Ø159Ø	Boornsterhem, Wartena	NL	2008-11-12	n		5.91705	53.1527
7129516	137-464	cloacal swab	White-fronted Goose	J	M	Ø159Ø	Boornsterhem, Wartena	NL	2008-11-12	n		5.91705	53.1527
7129517	137-465	cloacal swab	White-fronted Goose	A	M	Ø159Ø	Boornsterhem, Wartena	NL	2008-11-12	n		5.91705	53.1527
7129517	137-466	tracheal or oropharyngeal swab	White-fronted Goose	A	M	Ø159Ø	Boornsterhem, Wartena	NL	2008-11-12	n		5.91705	53.1527
7129518	137-467	cloacal swab	White-fronted Goose	A	M	Ø159Ø	Boornsterhem, Wartena	NL	2008-11-12	n		5.91705	53.1527
7129518	137-468	tracheal or oropharyngeal swab	White-fronted Goose	A	M	Ø159Ø	Boornsterhem, Wartena	NL	2008-11-12	n		5.91705	53.1527
7129519	137-469	cloacal swab	White-fronted Goose	A	F	Ø159Ø	Boornsterhem, Wartena	NL	2008-11-12	n		5.91705	53.1527
7129519	137-470	tracheal or oropharyngeal swab	White-fronted Goose	A	F	Ø159Ø	Boornsterhem, Wartena	NL	2008-11-12	n		5.91705	53.1527
7129520	137-471	cloacal swab	White-fronted Goose	A	M	Ø159Ø	Boornsterhem, Wartena	NL	2008-11-12	n		5.91705	53.1527
7129520	137-472	tracheal or oropharyngeal swab	White-fronted Goose	A	M	Ø159Ø	Boornsterhem, Wartena	NL	2008-11-12	n		5.91705	53.1527
7129528	137-473	tracheal or oropharyngeal swab	White-fronted Goose	A	M	Ø159Ø	Boornsterhem, Wartena	NL	2008-11-18	n		5.91705	53.1527
7129529	137-474	tracheal or oropharyngeal swab	White-fronted Goose	J	M	Ø159Ø	Boornsterhem, Wartena	NL	2008-11-18	n		5.91705	53.1527
7129530	137-475	tracheal or oropharyngeal swab	White-fronted Goose	A	F	Ø159Ø	Boornsterhem, Wartena	NL	2008-11-18	n		5.91705	53.1527
7129531	137-476	tracheal or oropharyngeal swab	White-fronted Goose	A	M	Ø159Ø	Boornsterhem, Wartena	NL	2008-11-18	n		5.91705	53.1527
7129532	137-477	tracheal or oropharyngeal swab	White-fronted Goose	A	M	Ø159Ø	Boornsterhem, Wartena	NL	2008-11-18	n		5.91705	53.1527
7129533	137-478	tracheal or oropharyngeal swab	White-fronted Goose	A	M	Ø159Ø	Boornsterhem, Wartena	NL	2008-11-18	n		5.91705	53.1527
7129534	137-479	tracheal or oropharyngeal swab	White-fronted Goose	A	F	Ø159Ø	Boornsterhem, Wartena	NL	2008-11-18	n		5.91705	53.1527
7129535	137-480	tracheal or oropharyngeal swab	White-fronted Goose	A	F	Ø159Ø	Boornsterhem, Wartena	NL	2008-11-18	n		5.91705	53.1527
7129536	137-481	tracheal or oropharyngeal swab	White-fronted Goose	A	F	Ø159Ø	Boornsterhem, Wartena	NL	2008-11-18	n		5.91705	53.1527
7129537	137-482	tracheal or oropharyngeal swab	White-fronted Goose	A	F	Ø159Ø	Boornsterhem, Wartena	NL	2008-11-18	n		5.91705	53.1527
7129538	137-483	tracheal or oropharyngeal swab	White-fronted Goose	J	M	Ø159Ø	Boornsterhem, Wartena	NL	2008-11-18	n		5.91705	53.1527
7129539	137-484	tracheal or oropharyngeal swab	White-fronted Goose	A	M	Ø159Ø	Boornsterhem, Wartena	NL	2008-11-18	n		5.91705	53.1527
7129540	137-485	tracheal or oropharyngeal swab	White-fronted Goose	J	F	Ø159Ø	Boornsterhem, Wartena	NL	2008-11-18	n		5.91705	53.1527
7129541	137-487	tracheal or oropharyngeal swab	White-fronted Goose	A	M	Ø159Ø	Boornsterhem, Wartena	NL	2008-11-18	n		5.91705	53.1527
7129542	137-488	tracheal or oropharyngeal swab	White-fronted Goose	J	M	Ø159Ø	Boornsterhem, Wartena	NL	2008-11-18	n		5.91705	53.1527
7129543	137-489	tracheal or oropharyngeal swab	White-fronted Goose	A	M	Ø159Ø	Boornsterhem, Wartena	NL	2008-11-18	n		5.91705	53.1527
7129544	137-490	tracheal or oropharyngeal swab	White-fronted Goose	A	M	Ø159Ø	Boornsterhem, Wartena	NL	2008-11-18	n		5.91705	53.1527
7129545	137-491	tracheal or oropharyngeal swab	White-fronted Goose	J	M	Ø159Ø	Boornsterhem, Wartena	NL	2008-11-18	n		5.91705	53.1527
7129546	137-492	tracheal or oropharyngeal swab	White-fronted Goose	A	M	Ø159Ø	Boornsterhem, Wartena	NL	2008-11-18	n		5.91705	53.1527
7129547	137-493	tracheal or oropharyngeal swab	White-fronted Goose	A	F	Ø159Ø	Boornsterhem, Wartena	NL	2008-11-18	n		5.91705	53.1527
7129548	137-494	tracheal or oropharyngeal swab	White-fronted Goose	A	F	Ø159Ø	Boornsterhem, Wartena	NL	2008-11-18	n		5.91705	53.1527
7129549	137-495	tracheal or oropharyngeal swab	White-fronted Goose	A	M	Ø159Ø	Boornsterhem, Wartena	NL	2008-11-18	n		5.91705	53.1527
7129550	153-306	tracheal or oropharyngeal swab	White-fronted Goose	A	M	Ø159Ø	Boornsterhem, Wartena	NL	2008-11-18	n		5.91705	53.1527
7129551	153-307	tracheal or oropharyngeal swab	White-fronted Goose	A	M	Ø159Ø	Boornsterhem, Wartena	NL	2008-11-18	n		5.91705	53.1527
7129552	153-308	tracheal or oropharyngeal swab	White-fronted Goose	A	F	Ø159Ø	Boornsterhem, Wartena	NL	2008-11-18	n		5.91705	53.1527
7129553	153-309	tracheal or oropharyngeal swab	White-fronted Goose	A	F	Ø159Ø	Boornsterhem, Wartena	NL	2008-11-18	n		5.91705	53.1527
7129554	153-310	tracheal or oropharyngeal swab	White-fronted Goose	A	F	Ø159Ø	Boornsterhem, Wartena	NL	2008-11-18	n		5.91705	53.1527
7129555	153-311	tracheal or oropharyngeal swab	White-fronted Goose	A	F	Ø159Ø	Boornsterhem, Wartena	NL	2008-11-18	n		5.91705	53.1527
7129556	153-312	tracheal or oropharyngeal swab	White-fronted Goose	A	F	Ø159Ø	Boornsterhem, Wartena	NL	2008-11-18	n		5.91705	53.1527
7129557	153-313	tracheal or oropharyngeal swab	White-fronted Goose	A	F	Ø159Ø	Boornsterhem, Wartena	NL	2008-11-18	n		5.91705	53.1527
7129558	153-314	tracheal or oropharyngeal swab	White-fronted Goose	A	F	Ø159Ø	Boornsterhem, Wartena	NL	2008-11-18	n		5.91705	53.1527
7129596	C199-1	cloacal swab	White-fronted Goose	A	F	Ø159Ø	Boornsterhem, Wartena	NL	2008-11-30	n		5.91705	53.1527
7129596	P199-1	tracheal or oropharyngeal swab	White-fronted Goose	A	F	Ø159Ø	Boornsterhem, Wartena	NL	2008-11-30	n		5.91705	53.1527
7129597	C199-2	cloacal swab	White-fronted Goose	A	F	Ø159Ø	Boornsterhem, Wartena	NL	2008-11-30	n		5.91705	53.1527
7129597	P199-2	tracheal or oropharyngeal swab	White-fronted Goose	A	F	Ø159Ø	Boornsterhem, Wartena	NL	2008-11-30	n		5.91705	53.1527
7129598	C199-3	cloacal swab	White-fronted Goose	A	M	Ø159Ø	Boornsterhem, Wartena	NL	2008-11-30	n		5.91705	53.1527
7129598	P199-3	tracheal or oropharyngeal swab	White-fronted Goose	A	M	Ø159Ø	Boornsterhem, Wartena	NL	2008-11-30	n		5.91705	53.1527
7129599	C199-4	cloacal swab	White-fronted Goose	A	F	Ø159Ø	Boornsterhem, Wartena	NL	2008-11-30	n		5.91705	53.1527
7129599	P199-4	tracheal or oropharyngeal swab	White-fronted Goose	A	F	Ø159Ø	Boornsterhem, Wartena	NL	2008-11-30	n		5.91705	53.1527
7129600	C199-5	cloacal swab	White-fronted Goose	J	M	Ø159Ø	Boornsterhem, Wartena	NL	2008-11-30	n		5.91705	53.1527
7129600	P199-5	tracheal or oropharyngeal swab	White-fronted Goose	J	M	Ø159Ø	Boornsterhem, Wartena	NL	2008-11-30	n		5.91705	53.1527
7129601	C199-6	cloacal swab	White-fronted Goose	A	F	Ø159Ø	Boornsterhem, Wartena	NL	2008-11-30	n		5.91705	53.1527
7129601	P199-6	tracheal or oropharyngeal swab	White-fronted Goose	A	F	Ø159Ø	Boornsterhem, Wartena	NL	2008-11-30	n		5.91705	53.1527
7129602	C199-7	cloacal swab	White-fronted Goose	A	F	Ø159Ø	Boornsterhem, Wartena	NL	2008-11-30	n		5.91705	53.1527
7129602	P199-7	tracheal or oropharyngeal swab	White-fronted Goose	A	F	Ø159Ø	Boornsterhem, Wartena	NL	2008-11-30	n		5.91705	53.1527
7129603	C199-8	cloacal swab	White-fronted Goose	A	M	Ø159Ø	Boornsterhem, Wartena	NL	2008-11-30	n		5.91705	53.1527
7129603	P199-8	tracheal or oropharyngeal swab	White-fronted Goose	A	M	Ø159Ø	Boornsterhem, Wartena	NL	2008-11-30	n		5.91705	53.1527
7129604	C199-9	cloacal swab	White-fronted Goose	A	F	Ø159Ø	Boornsterhem, Wartena	NL	2008-11-30	n		5.91705	53.1527
7129604	P199-9	tracheal or oropharyngeal swab	White-fronted Goose	A	F	Ø159Ø	Boornsterhem, Wartena	NL	2008-11-30	n		5.91705	53.1527
7129605	C199-10	cloacal swab	White-fronted Goose	A	M	Ø159Ø	Boornsterhem, Wartena	NL	2008-11-30	n		5.91705	53.1527
7129605	P199-10	tracheal or oropharyngeal swab	White-fronted Goose	A	M	Ø159Ø	Boornsterhem, Wartena	NL	2008-11-30	n		5.91705	53.1527
7129606	C199-11	cloacal swab	White-fronted Goose	A	M	Ø159Ø	Boornsterhem, Wartena	NL	2008-11-30	n		5.91705	53.1527
7129606	P199-11	tracheal or oropharyngeal swab	White-fronted Goose	A	M	Ø159Ø	Boornsterhem, Wartena	NL	2008-11-30	n		5.91705	53.1527
7129607	C199-12	cloacal swab	White-fronted Goose	A	F	Ø159Ø	Boornsterhem, Wartena	NL	2008-11-30	n		5.91705	53.1527
7129607	P199-12	tracheal or oropharyngeal swab	White-fronted Goose	A	F	Ø159Ø	Boornsterhem, Wartena	NL	2008-11-30	n		5.91705	53.1527
7129608	C199-13	cloacal swab	White-fronted Goose	J	F	Ø159Ø	Boornsterhem, Wartena	NL	2008-11-30	n		5.91705	53.1527
7129608	P199-13	tracheal or oropharyngeal swab	White-fronted Goose	J	F	Ø159Ø	Boornsterhem, Wartena	NL	2008-11-30	n		5.91705	53.1527
7129609	C199-14	cloacal swab	White-fronted Goose	A	M	Ø159Ø	Boornsterhem, Wartena	NL	2008-11-30	n		5.91705	53.1527
7129609	P199-14	tracheal or oropharyngeal swab	White-fronted Goose	A	M	Ø159Ø	Boornsterhem, Wartena	NL	2008-11-30	n		5.91705	53.1527
7129610	C199-15	cloacal swab	White-fronted Goose	A	M	Ø159Ø	Boornsterhem, Wartena	NL	2008-11-30	n		5.91705	53.1527
7129610	P199-15	tracheal or oropharyngeal swab	White-fronted Goose	A	M	Ø159Ø	Boornsterhem, Wartena	NL	2008-11-30	n		5.91705	53.1527
7129611	C199-16	cloacal swab	White-fronted Goose	A	M	Ø159Ø	Boornsterhem, Wartena	NL	2008-11-30	n		5.91705	53.1527
7129611	P199-16	tracheal or oropharyngeal swab	White-fronted Goose	A	M	Ø159Ø	Boornsterhem, Wartena	NL	2008-11-30	n		5.91705	53.1527
7129612	C199-17	cloacal swab	White-fronted Goose	A	M	Ø159Ø	Boornsterhem, Wartena	NL	2008-11-30	n		5.91705	53.1527
7129612	P199-17	tracheal or oropharyngeal swab	White-fronted Goose	A	M	Ø159Ø	Boornsterhem, Wartena	NL	2008-11-30	n		5.91705	53.1527
7129613	C199-18	cloacal swab	White-fronted Goose	A	F	Ø159Ø	Boornsterhem, Wartena	NL	2008-11-30	n		5.91705	53.1527
7129613	P199-18	tracheal or oropharyngeal swab	White-fronted Goose	A	F	Ø159Ø	Boornsterhem, Wartena	NL	2008-11-30	n		5.91705	53.1527
7129614	C199-19	cloacal swab	White-fronted Goose	A	M	Ø159Ø	Boornsterhem, Wartena	NL	2008-11-30	n		5.91705	53.1527
7129614	P199-19	tracheal or oropharyngeal swab	White-fronted Goose	A	M	Ø159Ø	Boornsterhem, Wartena	NL	2008-11-30	n		5.91705	53.1527
7129615	C199-20	cloacal swab	White-fronted Goose	A	M	Ø159Ø	Boornsterhem, Wartena	NL	2008-11-30	n		5.91705	53.1527
7129615	P199-20	tracheal or oropharyngeal swab	White-fronted Goose	A	M	Ø159Ø	Boornsterhem, Wartena	NL	2008-11-30	n		5.91705	53.1527
7129616	C199-21	cloacal swab	White-fronted Goose	A	M	Ø159Ø	Boornsterhem, Wartena	NL	2008-11-30	n		5.91705	53.1527
7129616	P199-21	tracheal or oropharyngeal swab	White-fronted Goose	A	M	Ø159Ø	Boornsterhem, Wartena	NL	2008-11-30	n		5.91705	53.1527
7129617	C199-22	cloacal swab	White-fronted Goose	A	F	Ø159Ø	Boornsterhem, Wartena	NL	2008-11-30	n		5.91705	53.1527
7129617	P199-22	tracheal or oropharyngeal swab	White-fronted Goose	A	F	Ø159Ø	Boornsterhem, Wartena	NL	2008-11-30	n		5.91705	53.1527
7129618	C199-23	cloacal swab	White-fronted Goose	A	M	Ø159Ø	Boornsterhem, Wartena	NL	2008-11-30	n		5.91705	53.1527
7129618	P199-23	tracheal or oropharyngeal swab	White-fronted Goose	A	M	Ø159Ø	Boornsterhem, Wartena	NL	2008-11-30	n		5.91705	53.1527
7129619	C199-24	cloacal swab	White-fronted Goose	A	M	Ø159Ø	Boornsterhem, Wartena	NL	2008-11-30	n		5.91705	53.1527
7129619	P199-24	tracheal or oropharyngeal swab	White-fronted Goose	A	M	Ø159Ø	Boornsterhem, Wartena	NL	2008-11-30	n		5.91705	53.1527
7129620	C199-25	cloacal swab	White-fronted Goose	A	F	Ø159Ø	Boornsterhem, Wartena	NL	2008-11-30	n		5.91705	53.1527
7129620	P199-25	tracheal or oropharyngeal swab	White-fronted Goose	A	F	Ø159Ø	Boornsterhem, Wartena	NL	2008-11-30	n		5.91705	53.1527
7129621	C199-26	cloacal swab	White-fronted Goose	A	M	Ø159Ø	Boornsterhem, Wartena	NL	2008-11-30	n		5.91705	53.1527
7129621	P199-26	tracheal or oropharyngeal swab	White-fronted Goose	A	M	Ø159Ø	Boornsterhem, Wartena	NL	2008-11-30	n		5.91705	53.1527
7129622	C199-27	cloacal swab	White-fronted Goose	A	M	Ø159Ø	Boornsterhem, Wartena	NL	2008-11-30	n		5.91705	53.1527
7129622	P199-27	tracheal or oropharyngeal swab	White-fronted Goose	A	M	Ø159Ø	Boornsterhem, Wartena	NL	2008-11-30	n		5.91705	53.1527
7129623	C199-28	cloacal swab	White-fronted Goose	A	M	Ø159Ø	Boornsterhem, Wartena	NL	2008-11-30	n		5.91705	53.1527
7129623	P199-28	tracheal or oropharyngeal swab	White-fronted Goose	A	M	Ø159Ø	Boornsterhem, Wartena	NL	2008-11-30	n		5.91705	53.1527
7129624	C199-29	cloacal swab	White-fronted Goose	A	M	Ø159Ø	Boornsterhem, Wartena	NL	2008-11-30	n		5.91705	53.1527
7129624	P199-29	tracheal or oropharyngeal swab	White-fronted Goose	A	M	Ø159Ø	Boornsterhem, Wartena	NL	2008-11-30	n		5.91705	53.1527
7129625	C199-30	cloacal swab	White-fronted Goose	A	F	Ø159Ø	Boornsterhem, Wartena	NL	2008-11-30	n		5.91705	53.1527
7129625	P199-30	tracheal or oropharyngeal swab	White-fronted Goose	A	F	Ø159Ø	Boornsterhem, Wartena	NL	2008-11-30	n		5.91705	53.1527
7129626	C199-31	cloacal swab	White-fronted Goose	A	F	Ø159Ø	Boornsterhem, Wartena	NL	2008-11-30	n		5.91705	53.1527
7129626	P199-31	tracheal or oropharyngeal swab	White-fronted Goose	A	F	Ø159Ø	Boornsterhem, Wartena	NL	2008-11-30	n		5.91705	53.1527
7129627	C199-32	cloacal swab	White-fronted Goose	A	M	Ø159Ø	Boornsterhem, Wartena	NL	2008-11-30	n		5.91705	53.1527
7129627	P199-32	tracheal or oropharyngeal swab	White-fronted Goose	A	M	Ø159Ø	Boornsterhem, Wartena	NL	2008-11-30	n		5.91705	53.1527
7129628	C199-33	cloacal swab	White-fronted Goose	A	M	Ø159Ø	Boornsterhem, Wartena	NL	2008-11-30	n		5.91705	53.1527
7129628	P199-33	tracheal or oropharyngeal swab	White-fronted Goose	A	M	Ø159Ø	Boornsterhem, Wartena	NL	2008-11-30	n		5.91705	53.1527
7129629	C199-34	cloacal swab	White-fronted Goose	A	M	Ø159Ø	Boornsterhem, Wartena	NL	2008-11-30	n		5.91705	53.1527
7129629	P199-34	tracheal or oropharyngeal swab	White-fronted Goose	A	M	Ø159Ø	Boornsterhem, Wartena	NL	2008-11-30	n		5.91705	53.1527
7129630	C199-35	cloacal swab	White-fronted Goose	A	M	Ø159Ø	Boornsterhem, Wartena	NL	2008-11-30	n		5.91705	53.1527
7129630	P199-35	tracheal or oropharyngeal swab	White-fronted Goose	A	M	Ø159Ø	Boornsterhem, Wartena	NL	2008-11-30	n		5.91705	53.1527
7129631	C199-36	cloacal swab	White-fronted Goose	A	M	Ø159Ø	Boornsterhem, Wartena	NL	2008-11-30	n		5.91705	53.1527
7129631	P199-36	tracheal or oropharyngeal swab	White-fronted Goose	A	M	Ø159Ø	Boornsterhem, Wartena	NL	2008-11-30	n		5.91705	53.1527
7129632	C199-37	cloacal swab	White-fronted Goose	A	F	Ø159Ø	Boornsterhem, Wartena	NL	2008-11-30	n		5.91705	53.1527
7129632	P199-37	tracheal or oropharyngeal swab	White-fronted Goose	A	F	Ø159Ø	Boornsterhem, Wartena	NL	2008-11-30	n		5.91705	53.1527
7129633	C199-38	cloacal swab	White-fronted Goose	A	M	Ø159Ø	Boornsterhem, Wartena	NL	2008-11-30	n		5.91705	53.1527
7129633	P199-38	tracheal or oropharyngeal swab	White-fronted Goose	A	M	Ø159Ø	Boornsterhem, Wartena	NL	2008-11-30	n		5.91705	53.1527
7129634	C199-39	cloacal swab	White-fronted Goose	A	M	Ø159Ø	Boornsterhem, Wartena	NL	2008-11-30	n		5.91705	53.1527
7129634	P199-39	tracheal or oropharyngeal swab	White-fronted Goose	A	M	Ø159Ø	Boornsterhem, Wartena	NL	2008-11-30	n		5.91705	53.1527
7129635	C199-40	cloacal swab	White-fronted Goose	A	F	Ø159Ø	Boornsterhem, Wartena	NL	2008-11-30	n		5.91705	53.1527
7129635	P199-40	tracheal or oropharyngeal swab	White-fronted Goose	A	F	Ø159Ø	Boornsterhem, Wartena	NL	2008-11-30	n		5.91705	53.1527
7129636	C199-41	cloacal swab	White-fronted Goose	A	F	Ø159Ø	Boornsterhem, Wartena	NL	2008-11-30	n		5.91705	53.1527
7129636	P199-41	tracheal or oropharyngeal swab	White-fronted Goose	A	F	Ø159Ø	Boornsterhem, Wartena	NL	2008-11-30	n		5.91705	53.1527
7129637	C199-42	cloacal swab	White-fronted Goose	A	F	Ø159Ø	Boornsterhem, Wartena	NL	2008-11-30	n		5.91705	53.1527
7129637	P199-42	tracheal or oropharyngeal swab	White-fronted Goose	A	F	Ø159Ø	Boornsterhem, Wartena	NL	2008-11-30	n		5.91705	53.1527
7129638	C199-43	cloacal swab	White-fronted Goose	A	F	Ø159Ø	Boornsterhem, Wartena	NL	2008-11-30	n		5.91705	53.1527
7129638	P199-43	tracheal or oropharyngeal swab	White-fronted Goose	A	F	Ø159Ø	Boornsterhem, Wartena	NL	2008-11-30	n		5.91705	53.1527
7129639	C199-44	cloacal swab	White-fronted Goose	A	M	Ø159Ø	Boornsterhem, Wartena	NL	2008-11-30	n		5.91705	53.1527
7129639	P199-44	tracheal or oropharyngeal swab	White-fronted Goose	A	M	Ø159Ø	Boornsterhem, Wartena	NL	2008-11-30	n		5.91705	53.1527
7129640	C199-45	cloacal swab	White-fronted Goose	A	M	Ø159Ø	Boornsterhem, Wartena	NL	2008-11-30	n		5.91705	53.1527
7129640	P199-45	tracheal or oropharyngeal swab	White-fronted Goose	A	M	Ø159Ø	Boornsterhem, Wartena	NL	2008-11-30	n		5.91705	53.1527
7129641	C199-46	cloacal swab	White-fronted Goose	A	F	Ø159Ø	Boornsterhem, Wartena	NL	2008-11-30	n		5.91705	53.1527
7129641	P199-46	tracheal or oropharyngeal swab	White-fronted Goose	A	F	Ø159Ø	Boornsterhem, Wartena	NL	2008-11-30	n		5.91705	53.1527
7129642	C199-47	cloacal swab	White-fronted Goose	A	F	Ø159Ø	Boornsterhem, Wartena	NL	2008-11-30	n		5.91705	53.1527
7129642	P199-47	tracheal or oropharyngeal swab	White-fronted Goose	A	F	Ø159Ø	Boornsterhem, Wartena	NL	2008-11-30	n		5.91705	53.1527
7129643	C199-48	cloacal swab	White-fronted Goose	A	F	Ø159Ø	Boornsterhem, Wartena	NL	2008-11-30	n		5.91705	53.1527
7129643	P199-48	tracheal or oropharyngeal swab	White-fronted Goose	A	F	Ø159Ø	Boornsterhem, Wartena	NL	2008-11-30	n		5.91705	53.1527
7129644	C199-49	cloacal swab	White-fronted Goose	A	M	Ø159Ø	Boornsterhem, Wartena	NL	2008-11-30	n		5.91705	53.1527
7129644	P199-49	tracheal or oropharyngeal swab	White-fronted Goose	A	M	Ø159Ø	Boornsterhem, Wartena	NL	2008-11-30	n		5.91705	53.1527
7129645	C199-50	cloacal swab	White-fronted Goose	A	M	Ø159Ø	Boornsterhem, Wartena	NL	2008-11-30	n		5.91705	53.1527
7129645	P199-50	tracheal or oropharyngeal swab	White-fronted Goose	A	M	Ø159Ø	Boornsterhem, Wartena	NL	2008-11-30	n		5.91705	53.1527
7129646	C199-51	cloacal swab	White-fronted Goose	A	M	Ø159Ø	Boornsterhem, Wartena	NL	2008-11-30	n		5.91705	53.1527
7129646	P199-51	tracheal or oropharyngeal swab	White-fronted Goose	A	M	Ø159Ø	Boornsterhem, Wartena	NL	2008-11-30	n		5.91705	53.1527
7129647	C199-52	cloacal swab	White-fronted Goose	J	M	Ø159Ø	Boornsterhem, Wartena	NL	2008-11-30	n		5.91705	53.1527
7129647	P199-52	tracheal or oropharyngeal swab	White-fronted Goose	J	M	Ø159Ø	Boornsterhem, Wartena	NL	2008-11-30	n		5.91705	53.1527
7129648	C199-53	cloacal swab	White-fronted Goose	A	M	Ø159Ø	Boornsterhem, Wartena	NL	2008-11-30	n		5.91705	53.1527
7129648	P199-53	tracheal or oropharyngeal swab	White-fronted Goose	A	M	Ø159Ø	Boornsterhem, Wartena	NL	2008-11-30	n		5.91705	53.1527
7129649	C199-54	cloacal swab	White-fronted Goose	A	F	Ø159Ø	Boornsterhem, Wartena	NL	2008-11-30	n		5.91705	53.1527
7129649	P199-54	tracheal or oropharyngeal swab	White-fronted Goose	A	F	Ø159Ø	Boornsterhem, Wartena	NL	2008-11-30	n		5.91705	53.1527
7129650	C199-55	cloacal swab	White-fronted Goose	A	F	Ø159Ø	Boornsterhem, Wartena	NL	2008-11-30	n		5.91705	53.1527
7129650	P199-55	tracheal or oropharyngeal swab	White-fronted Goose	A	F	Ø159Ø	Boornsterhem, Wartena	NL	2008-11-30	n		5.91705	53.1527
7129651	C199-56	cloacal swab	White-fronted Goose	A	F	Ø159Ø	Boornsterhem, Wartena	NL	2008-11-30	n		5.91705	53.1527
7129651	P199-56	tracheal or oropharyngeal swab	White-fronted Goose	A	F	Ø159Ø	Boornsterhem, Wartena	NL	2008-11-30	n		5.91705	53.1527
7129652	C199-57	cloacal swab	White-fronted Goose	A	M	Ø159Ø	Boornsterhem, Wartena	NL	2008-11-30	n		5.91705	53.1527
7129652	P199-57	tracheal or oropharyngeal swab	White-fronted Goose	A	M	Ø159Ø	Boornsterhem, Wartena	NL	2008-11-30	n		5.91705	53.1527
7129653	C199-58	cloacal swab	White-fronted Goose	A	M	Ø159Ø	Boornsterhem, Wartena	NL	2008-11-30	n		5.91705	53.1527
7129653	P199-58	tracheal or oropharyngeal swab	White-fronted Goose	A	M	Ø159Ø	Boornsterhem, Wartena	NL	2008-11-30	n		5.91705	53.1527
7129654	C199-59	cloacal swab	White-fronted Goose	A	M	Ø159Ø	Boornsterhem, Wartena	NL	2008-11-30	n		5.91705	53.1527
7129654	P199-59	tracheal or oropharyngeal swab	White-fronted Goose	A	M	Ø159Ø	Boornsterhem, Wartena	NL	2008-11-30	n		5.91705	53.1527
7129655	C199-60	cloacal swab	White-fronted Goose	A	F	Ø159Ø	Boornsterhem, Wartena	NL	2008-11-30	n		5.91705	53.1527
7129655	P199-60	tracheal or oropharyngeal swab	White-fronted Goose	A	F	Ø159Ø	Boornsterhem, Wartena	NL	2008-11-30	n		5.91705	53.1527
7129656	C199-61	cloacal swab	White-fronted Goose	A	M	Ø159Ø	Boornsterhem, Wartena	NL	2008-11-30	n		5.91705	53.1527
7129656	P199-61	tracheal or oropharyngeal swab	White-fronted Goose	A	M	Ø159Ø	Boornsterhem, Wartena	NL	2008-11-30	n		5.91705	53.1527
7129657	C199-62	cloacal swab	White-fronted Goose	A	M	Ø159Ø	Boornsterhem, Wartena	NL	2008-11-30	n		5.91705	53.1527
7129657	P199-62	tracheal or oropharyngeal swab	White-fronted Goose	A	M	Ø159Ø	Boornsterhem, Wartena	NL	2008-11-30	n		5.91705	53.1527
7129658	C199-63	cloacal swab	White-fronted Goose	A	M	Ø159Ø	Boornsterhem, Wartena	NL	2008-11-30	n		5.91705	53.1527
7129658	P199-63	tracheal or oropharyngeal swab	White-fronted Goose	A	M	Ø159Ø	Boornsterhem, Wartena	NL	2008-11-30	n		5.91705	53.1527
7129659	C199-64	cloacal swab	White-fronted Goose	A	M	Ø159Ø	Boornsterhem, Wartena	NL	2008-11-30	n		5.91705	53.1527
7129659	P199-64	tracheal or oropharyngeal swab	White-fronted Goose	A	M	Ø159Ø	Boornsterhem, Wartena	NL	2008-11-30	n		5.91705	53.1527
7129660	C199-65	cloacal swab	White-fronted Goose	A	M	Ø159Ø	Boornsterhem, Wartena	NL	2008-11-30	n		5.91705	53.1527
7129660	P199-65	tracheal or oropharyngeal swab	White-fronted Goose	A	M	Ø159Ø	Boornsterhem, Wartena	NL	2008-11-30	n		5.91705	53.1527
7129661	C199-66	cloacal swab	White-fronted Goose	A	M	Ø159Ø	Boornsterhem, Wartena	NL	2008-11-30	n		5.91705	53.1527
7129661	P199-66	tracheal or oropharyngeal swab	White-fronted Goose	A	M	Ø159Ø	Boornsterhem, Wartena	NL	2008-11-30	n		5.91705	53.1527
7129662	C199-67	cloacal swab	White-fronted Goose	A	M	Ø159Ø	Boornsterhem, Wartena	NL	2008-11-30	n		5.91705	53.1527
7129662	P199-67	tracheal or oropharyngeal swab	White-fronted Goose	A	M	Ø159Ø	Boornsterhem, Wartena	NL	2008-11-30	n		5.91705	53.1527
7129663	C199-68	cloacal swab	White-fronted Goose	A	F	Ø159Ø	Boornsterhem, Wartena	NL	2008-11-30	n		5.91705	53.1527
7129663	P199-68	tracheal or oropharyngeal swab	White-fronted Goose	A	F	Ø159Ø	Boornsterhem, Wartena	NL	2008-11-30	n		5.91705	53.1527
7129664	C199-69	cloacal swab	White-fronted Goose	A	M	Ø159Ø	Boornsterhem, Wartena	NL	2008-11-30	n		5.91705	53.1527
7129664	P199-69	tracheal or oropharyngeal swab	White-fronted Goose	A	M	Ø159Ø	Boornsterhem, Wartena	NL	2008-11-30	n		5.91705	53.1527
7129665	C199-70	cloacal swab	White-fronted Goose	A	F	Ø159Ø	Boornsterhem, Wartena	NL	2008-11-30	n		5.91705	53.1527
7129665	P199-70	tracheal or oropharyngeal swab	White-fronted Goose	A	F	Ø159Ø	Boornsterhem, Wartena	NL	2008-11-30	n		5.91705	53.1527
7129666	C199-71	cloacal swab	White-fronted Goose	A	F	Ø159Ø	Boornsterhem, Wartena	NL	2008-11-30	n		5.91705	53.1527
7129666	P199-71	tracheal or oropharyngeal swab	White-fronted Goose	A	F	Ø159Ø	Boornsterhem, Wartena	NL	2008-11-30	n		5.91705	53.1527
7129667	C199-72	cloacal swab	White-fronted Goose	A	M	Ø159Ø	Boornsterhem, Wartena	NL	2008-11-30	n		5.91705	53.1527
7129667	P199-72	tracheal or oropharyngeal swab	White-fronted Goose	A	M	Ø159Ø	Boornsterhem, Wartena	NL	2008-11-30	n		5.91705	53.1527
7129668	C199-73	cloacal swab	White-fronted Goose	A	F	Ø159Ø	Boornsterhem, Wartena	NL	2008-11-30	n		5.91705	53.1527
7129668	P199-73	tracheal or oropharyngeal swab	White-fronted Goose	A	F	Ø159Ø	Boornsterhem, Wartena	NL	2008-11-30	n		5.91705	53.1527
7129669	C199-74	cloacal swab	White-fronted Goose	A	F	Ø159Ø	Boornsterhem, Wartena	NL	2008-11-30	n		5.91705	53.1527
7129669	P199-74	tracheal or oropharyngeal swab	White-fronted Goose	A	F	Ø159Ø	Boornsterhem, Wartena	NL	2008-11-30	n		5.91705	53.1527
7129670	C199-75	cloacal swab	White-fronted Goose	A	F	Ø159Ø	Boornsterhem, Wartena	NL	2008-11-30	n		5.91705	53.1527
7129670	P199-75	tracheal or oropharyngeal swab	White-fronted Goose	A	F	Ø159Ø	Boornsterhem, Wartena	NL	2008-11-30	n		5.91705	53.1527
7129671	C199-76	cloacal swab	White-fronted Goose	A	M	Ø159Ø	Boornsterhem, Wartena	NL	2008-11-30	n		5.91705	53.1527
7129671	P199-76	tracheal or oropharyngeal swab	White-fronted Goose	A	M	Ø159Ø	Boornsterhem, Wartena	NL	2008-11-30	n		5.91705	53.1527
7129672	C199-77	cloacal swab	White-fronted Goose	A	F	Ø159Ø	Boornsterhem, Wartena	NL	2008-11-30	n		5.91705	53.1527
7129672	P199-77	tracheal or oropharyngeal swab	White-fronted Goose	A	F	Ø159Ø	Boornsterhem, Wartena	NL	2008-11-30	n		5.91705	53.1527
7129673	C199-78	cloacal swab	White-fronted Goose	A	M	Ø159Ø	Boornsterhem, Wartena	NL	2008-11-30	n		5.91705	53.1527
7129673	P199-78	tracheal or oropharyngeal swab	White-fronted Goose	A	M	Ø159Ø	Boornsterhem, Wartena	NL	2008-11-30	n		5.91705	53.1527
7129674	C199-79	cloacal swab	White-fronted Goose	A	M	Ø159Ø	Boornsterhem, Wartena	NL	2008-11-30	n		5.91705	53.1527
7129674	P199-79	tracheal or oropharyngeal swab	White-fronted Goose	A	M	Ø159Ø	Boornsterhem, Wartena	NL	2008-11-30	n		5.91705	53.1527
7129675	C199-80	cloacal swab	White-fronted Goose	A	F	Ø159Ø	Boornsterhem, Wartena	NL	2008-11-30	n		5.91705	53.1527
7129675	P199-80	tracheal or oropharyngeal swab	White-fronted Goose	A	F	Ø159Ø	Boornsterhem, Wartena	NL	2008-11-30	n		5.91705	53.1527
7129676	C199-81	cloacal swab	White-fronted Goose	A	F	Ø159Ø	Boornsterhem, Wartena	NL	2008-11-30	n		5.91705	53.1527
7129676	P199-81	tracheal or oropharyngeal swab	White-fronted Goose	A	F	Ø159Ø	Boornsterhem, Wartena	NL	2008-11-30	n		5.91705	53.1527
7129677	C199-82	cloacal swab	White-fronted Goose	A	M	Ø159Ø	Boornsterhem, Wartena	NL	2008-11-30	n		5.91705	53.1527
7129677	P199-82	tracheal or oropharyngeal swab	White-fronted Goose	A	M	Ø159Ø	Boornsterhem, Wartena	NL	2008-11-30	n		5.91705	53.1527
7129678	C199-83	cloacal swab	White-fronted Goose	A	M	Ø159Ø	Boornsterhem, Wartena	NL	2008-11-30	n		5.91705	53.1527
7129678	P199-83	tracheal or oropharyngeal swab	White-fronted Goose	A	M	Ø159Ø	Boornsterhem, Wartena	NL	2008-11-30	n		5.91705	53.1527
7129679	C199-84	cloacal swab	White-fronted Goose	A	F	Ø159Ø	Boornsterhem, Wartena	NL	2008-11-30	n		5.91705	53.1527
7129679	P199-84	tracheal or oropharyngeal swab	White-fronted Goose	A	F	Ø159Ø	Boornsterhem, Wartena	NL	2008-11-30	n		5.91705	53.1527
7129680	C199-85	cloacal swab	White-fronted Goose	A	M	Ø159Ø	Boornsterhem, Wartena	NL	2008-11-30	n		5.91705	53.1527
7129680	P199-85	tracheal or oropharyngeal swab	White-fronted Goose	A	M	Ø159Ø	Boornsterhem, Wartena	NL	2008-11-30	n		5.91705	53.1527
7129681	C199-86	cloacal swab	White-fronted Goose	A	F	Ø159Ø	Boornsterhem, Wartena	NL	2008-11-30	n		5.91705	53.1527
7129681	P199-86	tracheal or oropharyngeal swab	White-fronted Goose	A	F	Ø159Ø	Boornsterhem, Wartena	NL	2008-11-30	n		5.91705	53.1527
7129682	C199-87	cloacal swab	White-fronted Goose	A	M	Ø159Ø	Boornsterhem, Wartena	NL	2008-11-30	n		5.91705	53.1527
7129682	P199-87	tracheal or oropharyngeal swab	White-fronted Goose	A	M	Ø159Ø	Boornsterhem, Wartena	NL	2008-11-30	n		5.91705	53.1527
7129683	C199-88	cloacal swab	White-fronted Goose	A	F	Ø159Ø	Boornsterhem, Wartena	NL	2008-11-30	n		5.91705	53.1527
7129683	P199-88	tracheal or oropharyngeal swab	White-fronted Goose	A	F	Ø159Ø	Boornsterhem, Wartena	NL	2008-11-30	n		5.91705	53.1527
7129684	C199-89	cloacal swab	White-fronted Goose	A	F	Ø159Ø	Boornsterhem, Wartena	NL	2008-11-30	n		5.91705	53.1527
7129684	P199-89	tracheal or oropharyngeal swab	White-fronted Goose	A	F	Ø159Ø	Boornsterhem, Wartena	NL	2008-11-30	n		5.91705	53.1527
7129685	C199-90	cloacal swab	White-fronted Goose	A	F	Ø159Ø	Boornsterhem, Wartena	NL	2008-11-30	n		5.91705	53.1527
7129685	P199-90	tracheal or oropharyngeal swab	White-fronted Goose	A	F	Ø159Ø	Boornsterhem, Wartena	NL	2008-11-30	n		5.91705	53.1527
7129686	C199-91	cloacal swab	White-fronted Goose	A	F	Ø159Ø	Boornsterhem, Wartena	NL	2008-11-30	n		5.91705	53.1527
7129686	P199-91	tracheal or oropharyngeal swab	White-fronted Goose	A	F	Ø159Ø	Boornsterhem, Wartena	NL	2008-11-30	n		5.91705	53.1527
7129687	C199-92	cloacal swab	White-fronted Goose	A	F	Ø159Ø	Boornsterhem, Wartena	NL	2008-11-30	n		5.91705	53.1527
7129687	P199-92	tracheal or oropharyngeal swab	White-fronted Goose	A	F	Ø159Ø	Boornsterhem, Wartena	NL	2008-11-30	n		5.91705	53.1527
7129688	C199-93	cloacal swab	White-fronted Goose	A	M	Ø159Ø	Boornsterhem, Wartena	NL	2008-11-30	n		5.91705	53.1527
7129688	P199-93	tracheal or oropharyngeal swab	White-fronted Goose	A	M	Ø159Ø	Boornsterhem, Wartena	NL	2008-11-30	n		5.91705	53.1527
7129689	C199-94	cloacal swab	White-fronted Goose	A	F	Ø159Ø	Boornsterhem, Wartena	NL	2008-11-30	n		5.91705	53.1527
7129689	P199-94	tracheal or oropharyngeal swab	White-fronted Goose	A	F	Ø159Ø	Boornsterhem, Wartena	NL	2008-11-30	n		5.91705	53.1527
7129690	C199-95	cloacal swab	White-fronted Goose	A	M	Ø159Ø	Boornsterhem, Wartena	NL	2008-11-30	n		5.91705	53.1527
7129690	P199-95	tracheal or oropharyngeal swab	White-fronted Goose	A	M	Ø159Ø	Boornsterhem, Wartena	NL	2008-11-30	n		5.91705	53.1527
7129691	C199-96	cloacal swab	White-fronted Goose	J	M	Ø159Ø	Boornsterhem, Wartena	NL	2008-11-30	n		5.91705	53.1527
7129691	P199-96	tracheal or oropharyngeal swab	White-fronted Goose	J	M	Ø159Ø	Boornsterhem, Wartena	NL	2008-11-30	n		5.91705	53.1527
7129692	C199-97	cloacal swab	White-fronted Goose	A	F	Ø159Ø	Boornsterhem, Wartena	NL	2008-11-30	n		5.91705	53.1527
7129692	P199-97	tracheal or oropharyngeal swab	White-fronted Goose	A	F	Ø159Ø	Boornsterhem, Wartena	NL	2008-11-30	n		5.91705	53.1527
7129693	C199-98	cloacal swab	White-fronted Goose	A	M	Ø159Ø	Boornsterhem, Wartena	NL	2008-11-30	n		5.91705	53.1527
7129693	P199-98	tracheal or oropharyngeal swab	White-fronted Goose	A	M	Ø159Ø	Boornsterhem, Wartena	NL	2008-11-30	n		5.91705	53.1527
7129694	C199-99	cloacal swab	White-fronted Goose	J	F	Ø159Ø	Boornsterhem, Wartena	NL	2008-11-30	n		5.91705	53.1527
7129694	P199-99	tracheal or oropharyngeal swab	White-fronted Goose	J	F	Ø159Ø	Boornsterhem, Wartena	NL	2008-11-30	n		5.91705	53.1527
7129695	C199-100	cloacal swab	White-fronted Goose	A	M	Ø159Ø	Boornsterhem, Wartena	NL	2008-11-30	n		5.91705	53.1527
7129695	P199-100	tracheal or oropharyngeal swab	White-fronted Goose	A	M	Ø159Ø	Boornsterhem, Wartena	NL	2008-11-30	n		5.91705	53.1527
7129696	C199-101	cloacal swab	White-fronted Goose	A	F	Ø159Ø	Boornsterhem, Wartena	NL	2008-11-30	n		5.91705	53.1527
7129696	P199-101	tracheal or oropharyngeal swab	White-fronted Goose	A	F	Ø159Ø	Boornsterhem, Wartena	NL	2008-11-30	n		5.91705	53.1527
7129697	C199-102	cloacal swab	White-fronted Goose	A	M	Ø159Ø	Boornsterhem, Wartena	NL	2008-11-30	n		5.91705	53.1527
7129697	P199-102	tracheal or oropharyngeal swab	White-fronted Goose	A	M	Ø159Ø	Boornsterhem, Wartena	NL	2008-11-30	n		5.91705	53.1527
7129698	C199-103	cloacal swab	White-fronted Goose	J	M	Ø159Ø	Boornsterhem, Wartena	NL	2008-11-30	n		5.91705	53.1527
7129698	P199-103	tracheal or oropharyngeal swab	White-fronted Goose	J	M	Ø159Ø	Boornsterhem, Wartena	NL	2008-11-30	n		5.91705	53.1527
7129699	C199-104	cloacal swab	White-fronted Goose	A	F	Ø159Ø	Boornsterhem, Wartena	NL	2008-11-30	n		5.91705	53.1527
7129699	P199-104	tracheal or oropharyngeal swab	White-fronted Goose	A	F	Ø159Ø	Boornsterhem, Wartena	NL	2008-11-30	n		5.91705	53.1527
7129731	C199-221	cloacal swab	White-fronted Goose	A	M	Ø159Ø	Boornsterhiem	NL	2008-12-27	n		53.1527	5.91705
7129731	P199-221	tracheal or oropharyngeal swab	White-fronted Goose	A	M	Ø159Ø	Boornsterhiem	NL	2008-12-27	n		53.1527	5.91705
7129732	C199-222	cloacal swab	White-fronted Goose	A	F	Ø159Ø	Boornsterhiem	NL	2008-12-27	n		53.1527	5.91705
7129732	P199-222	tracheal or oropharyngeal swab	White-fronted Goose	A	F	Ø159Ø	Boornsterhiem	NL	2008-12-27	n		53.1527	5.91705
7129733	C199-223	cloacal swab	White-fronted Goose	A	M	Ø159Ø	Boornsterhiem	NL	2008-12-27	n		53.1527	5.91705
7129733	P199-223	tracheal or oropharyngeal swab	White-fronted Goose	A	M	Ø159Ø	Boornsterhiem	NL	2008-12-27	n		53.1527	5.91705
7129734	C199-224	cloacal swab	White-fronted Goose	A	M	Ø159Ø	Boornsterhiem	NL	2008-12-27	n		53.1527	5.91705
7129734	P199-224	tracheal or oropharyngeal swab	White-fronted Goose	A	M	Ø159Ø	Boornsterhiem	NL	2008-12-27	n		53.1527	5.91705
7129735	C199-225	cloacal swab	White-fronted Goose	A	F	Ø159Ø	Boornsterhiem	NL	2008-12-27	n		53.1527	5.91705
7129735	P199-225	tracheal or oropharyngeal swab	White-fronted Goose	A	F	Ø159Ø	Boornsterhiem	NL	2008-12-27	n		53.1527	5.91705
7129736	C199-226	cloacal swab	White-fronted Goose	J	M	Ø159Ø	Boornsterhiem	NL	2008-12-27	n		53.1527	5.91705
7129736	P199-226	tracheal or oropharyngeal swab	White-fronted Goose	J	M	Ø159Ø	Boornsterhiem	NL	2008-12-27	n		53.1527	5.91705
7129737	C199-227	cloacal swab	White-fronted Goose	A	M	Ø159Ø	Boornsterhiem	NL	2008-12-27	n		53.1527	5.91705
7129737	P199-227	tracheal or oropharyngeal swab	White-fronted Goose	A	M	Ø159Ø	Boornsterhiem	NL	2008-12-27	n		53.1527	5.91705
7129738	C199-228	cloacal swab	White-fronted Goose	A	F	Ø159Ø	Boornsterhiem	NL	2008-12-27	n		53.1527	5.91705
7129738	P199-228	tracheal or oropharyngeal swab	White-fronted Goose	A	F	Ø159Ø	Boornsterhiem	NL	2008-12-27	n		53.1527	5.91705
7129739	C199-229	cloacal swab	White-fronted Goose	A	F	Ø159Ø	Boornsterhiem	NL	2008-12-27	n		53.1527	5.91705
7129739	P199-229	tracheal or oropharyngeal swab	White-fronted Goose	A	F	Ø159Ø	Boornsterhiem	NL	2008-12-27	n		53.1527	5.91705
7129740	C199-230	cloacal swab	White-fronted Goose	A	M	Ø159Ø	Boornsterhiem	NL	2008-12-27	n		53.1527	5.91705
7129740	P199-230	tracheal or oropharyngeal swab	White-fronted Goose	A	M	Ø159Ø	Boornsterhiem	NL	2008-12-27	n		53.1527	5.91705
7129741	C199-231	cloacal swab	White-fronted Goose	A	F	Ø159Ø	Boornsterhiem	NL	2008-12-27	n		53.1527	5.91705
7129741	P199-231	tracheal or oropharyngeal swab	White-fronted Goose	A	F	Ø159Ø	Boornsterhiem	NL	2008-12-27	n		53.1527	5.91705
7129742	C199-232	cloacal swab	White-fronted Goose	A	F	Ø159Ø	Boornsterhiem	NL	2008-12-27	n		53.1527	5.91705
7129742	P199-232	tracheal or oropharyngeal swab	White-fronted Goose	A	F	Ø159Ø	Boornsterhiem	NL	2008-12-27	n		53.1527	5.91705
7129743	C199-233	cloacal swab	White-fronted Goose	A	M	Ø159Ø	Boornsterhiem	NL	2008-12-27	n		53.1527	5.91705
7129743	P199-233	tracheal or oropharyngeal swab	White-fronted Goose	A	M	Ø159Ø	Boornsterhiem	NL	2008-12-27	n		53.1527	5.91705
7129744	C199-234	cloacal swab	White-fronted Goose	A	F	Ø159Ø	Boornsterhiem	NL	2008-12-27	n		53.1527	5.91705
7129744	P199-234	tracheal or oropharyngeal swab	White-fronted Goose	A	F	Ø159Ø	Boornsterhiem	NL	2008-12-27	n		53.1527	5.91705
7129745	C199-235	cloacal swab	White-fronted Goose	A	F	Ø159Ø	Boornsterhiem	NL	2008-12-27	n		53.1527	5.91705
7129745	P199-235	tracheal or oropharyngeal swab	White-fronted Goose	A	F	Ø159Ø	Boornsterhiem	NL	2008-12-27	n		53.1527	5.91705
7129746	C199-236	cloacal swab	White-fronted Goose	A	F	Ø159Ø	Boornsterhiem	NL	2008-12-27	n		53.1527	5.91705
7129746	P199-236	tracheal or oropharyngeal swab	White-fronted Goose	A	F	Ø159Ø	Boornsterhiem	NL	2008-12-27	n		53.1527	5.91705
7129747	C199-237	cloacal swab	White-fronted Goose	A	F	Ø159Ø	Boornsterhiem	NL	2008-12-27	n		53.1527	5.91705
7129747	P199-237	tracheal or oropharyngeal swab	White-fronted Goose	A	F	Ø159Ø	Boornsterhiem	NL	2008-12-27	n		53.1527	5.91705
7129748	C199-238	cloacal swab	White-fronted Goose	A	M	Ø159Ø	Boornsterhiem	NL	2008-12-27	n		53.1527	5.91705
7129748	P199-238	tracheal or oropharyngeal swab	White-fronted Goose	A	M	Ø159Ø	Boornsterhiem	NL	2008-12-27	n		53.1527	5.91705
7129749	C199-239	cloacal swab	White-fronted Goose	A	F	Ø159Ø	Boornsterhiem	NL	2008-12-27	n		53.1527	5.91705
7129749	P199-239	tracheal or oropharyngeal swab	White-fronted Goose	A	F	Ø159Ø	Boornsterhiem	NL	2008-12-27	n		53.1527	5.91705
7129750	C199-240	cloacal swab	White-fronted Goose	A	M	Ø159Ø	Boornsterhiem	NL	2008-12-27	n		53.1527	5.91705
7129750	P199-240	tracheal or oropharyngeal swab	White-fronted Goose	A	M	Ø159Ø	Boornsterhiem	NL	2008-12-27	n		53.1527	5.91705
7129751	C199-241	cloacal swab	White-fronted Goose	A	M	Ø159Ø	Boornsterhiem	NL	2008-12-27	n		53.1527	5.91705
7129751	P199-241	tracheal or oropharyngeal swab	White-fronted Goose	A	M	Ø159Ø	Boornsterhiem	NL	2008-12-27	n		53.1527	5.91705
7129752	C199-242	cloacal swab	White-fronted Goose	A	F	Ø159Ø	Boornsterhiem	NL	2008-12-27	n		53.1527	5.91705
7129752	P199-242	tracheal or oropharyngeal swab	White-fronted Goose	A	F	Ø159Ø	Boornsterhiem	NL	2008-12-27	n		53.1527	5.91705
7129753	C199-243	cloacal swab	White-fronted Goose	A	F	Ø159Ø	Boornsterhiem	NL	2008-12-27	n		53.1527	5.91705
7129753	P199-243	tracheal or oropharyngeal swab	White-fronted Goose	A	F	Ø159Ø	Boornsterhiem	NL	2008-12-27	n		53.1527	5.91705
7129754	C199-244	cloacal swab	White-fronted Goose	A	M	Ø159Ø	Boornsterhiem	NL	2008-12-27	n		53.1527	5.91705
7129754	P199-244	tracheal or oropharyngeal swab	White-fronted Goose	A	M	Ø159Ø	Boornsterhiem	NL	2008-12-27	n		53.1527	5.91705
7129755	C199-245	cloacal swab	White-fronted Goose	A	M	Ø159Ø	Boornsterhiem	NL	2008-12-27	n		53.1527	5.91705
7129755	P199-245	tracheal or oropharyngeal swab	White-fronted Goose	A	M	Ø159Ø	Boornsterhiem	NL	2008-12-27	n		53.1527	5.91705
7129756	C199-246	cloacal swab	White-fronted Goose	A	M	Ø159Ø	Boornsterhiem	NL	2008-12-27	n		53.1527	5.91705
7129756	P199-246	tracheal or oropharyngeal swab	White-fronted Goose	A	M	Ø159Ø	Boornsterhiem	NL	2008-12-27	n		53.1527	5.91705
7129757	C199-247	cloacal swab	White-fronted Goose	A	F	Ø159Ø	Boornsterhiem	NL	2008-12-27	n		53.1527	5.91705
7129757	P199-247	tracheal or oropharyngeal swab	White-fronted Goose	A	F	Ø159Ø	Boornsterhiem	NL	2008-12-27	n		53.1527	5.91705
7129758	C199-248	cloacal swab	White-fronted Goose	A	F	Ø159Ø	Boornsterhiem	NL	2008-12-27	n		53.1527	5.91705
7129758	P199-248	tracheal or oropharyngeal swab	White-fronted Goose	A	F	Ø159Ø	Boornsterhiem	NL	2008-12-27	n		53.1527	5.91705
7129759	C199-249	cloacal swab	White-fronted Goose	A	F	Ø159Ø	Boornsterhiem	NL	2008-12-27	n		53.1527	5.91705
7129759	P199-249	tracheal or oropharyngeal swab	White-fronted Goose	A	F	Ø159Ø	Boornsterhiem	NL	2008-12-27	n		53.1527	5.91705
7129760	C199-250	cloacal swab	White-fronted Goose	A	M	Ø159Ø	Boornsterhiem	NL	2008-12-27	n		53.1527	5.91705
7129760	P199-250	tracheal or oropharyngeal swab	White-fronted Goose	A	M	Ø159Ø	Boornsterhiem	NL	2008-12-27	n		53.1527	5.91705
7129761	C199-251	cloacal swab	White-fronted Goose	A	F	Ø159Ø	Boornsterhiem	NL	2008-12-27	n		53.1527	5.91705
7129761	P199-251	tracheal or oropharyngeal swab	White-fronted Goose	A	F	Ø159Ø	Boornsterhiem	NL	2008-12-27	n		53.1527	5.91705
7129762	C199-252	cloacal swab	White-fronted Goose	A	F	Ø159Ø	Boornsterhiem	NL	2008-12-27	n		53.1527	5.91705
7129762	P199-252	tracheal or oropharyngeal swab	White-fronted Goose	A	F	Ø159Ø	Boornsterhiem	NL	2008-12-27	n		53.1527	5.91705
7129783	C199-493	cloacal swab	White-fronted Goose	A	M	Ø159Ø	Boornsterhiem	NL	2009-01-11	n		53.1527	5.91705
7129783	P199-493	tracheal or oropharyngeal swab	White-fronted Goose	A	M	Ø159Ø	Boornsterhiem	NL	2009-01-11	n		53.1527	5.91705
7129784	C199-494	cloacal swab	White-fronted Goose	A	F	Ø159Ø	Boornsterhiem	NL	2009-01-11	n		53.1527	5.91705
7129784	P199-494	tracheal or oropharyngeal swab	White-fronted Goose	A	F	Ø159Ø	Boornsterhiem	NL	2009-01-11	n		53.1527	5.91705
7129785	C199-495	cloacal swab	White-fronted Goose	A	M	Ø159Ø	Boornsterhiem	NL	2009-01-11	n		53.1527	5.91705
7129785	P199-495	tracheal or oropharyngeal swab	White-fronted Goose	A	M	Ø159Ø	Boornsterhiem	NL	2009-01-11	n		53.1527	5.91705
7129786	C199-496	cloacal swab	White-fronted Goose	A	M	Ø159Ø	Boornsterhiem	NL	2009-01-11	n		53.1527	5.91705
7129786	P199-496	tracheal or oropharyngeal swab	White-fronted Goose	A	M	Ø159Ø	Boornsterhiem	NL	2009-01-11	n		53.1527	5.91705
7129787	C199-497	cloacal swab	White-fronted Goose	A	F	Ø159Ø	Boornsterhiem	NL	2009-01-11	n		53.1527	5.91705
7129787	P199-497	tracheal or oropharyngeal swab	White-fronted Goose	A	F	Ø159Ø	Boornsterhiem	NL	2009-01-11	n		53.1527	5.91705
7129788	C199-498	cloacal swab	White-fronted Goose	A	M	Ø159Ø	Boornsterhiem	NL	2009-01-11	n		53.1527	5.91705
7129788	P199-498	tracheal or oropharyngeal swab	White-fronted Goose	A	M	Ø159Ø	Boornsterhiem	NL	2009-01-11	n		53.1527	5.91705
7129789	C199-499	cloacal swab	White-fronted Goose	A	M	Ø159Ø	Boornsterhiem	NL	2009-01-11	n		53.1527	5.91705
7129789	P199-499	tracheal or oropharyngeal swab	White-fronted Goose	A	M	Ø159Ø	Boornsterhiem	NL	2009-01-11	n		53.1527	5.91705
7129790	C199-500	cloacal swab	White-fronted Goose	A	M	Ø159Ø	Boornsterhiem	NL	2009-01-11	n		53.1527	5.91705
7129790	P199-500	tracheal or oropharyngeal swab	White-fronted Goose	A	M	Ø159Ø	Boornsterhiem	NL	2009-01-11	n		53.1527	5.91705
7129791	C199-501	cloacal swab	White-fronted Goose	A	F	Ø159Ø	Boornsterhiem	NL	2009-01-11	n		53.1527	5.91705
7129791	P199-501	tracheal or oropharyngeal swab	White-fronted Goose	A	F	Ø159Ø	Boornsterhiem	NL	2009-01-11	n		53.1527	5.91705
7129792	C199-502	cloacal swab	White-fronted Goose	A	M	Ø159Ø	Boornsterhiem	NL	2009-01-11	n		53.1527	5.91705
7129792	P199-502	tracheal or oropharyngeal swab	White-fronted Goose	A	M	Ø159Ø	Boornsterhiem	NL	2009-01-11	n		53.1527	5.91705
7129793	C199-503	cloacal swab	White-fronted Goose	J	F	Ø159Ø	Boornsterhiem	NL	2009-01-11	n		53.1527	5.91705
7129793	P199-503	tracheal or oropharyngeal swab	White-fronted Goose	J	F	Ø159Ø	Boornsterhiem	NL	2009-01-11	n		53.1527	5.91705
7129794	C199-504	cloacal swab	White-fronted Goose	A	M	Ø159Ø	Boornsterhiem	NL	2009-01-11	n		53.1527	5.91705
7129794	P199-504	tracheal or oropharyngeal swab	White-fronted Goose	A	M	Ø159Ø	Boornsterhiem	NL	2009-01-11	n		53.1527	5.91705
7129795	153-405	cloacal swab	White-fronted Goose	A	M	Ø159Ø	Boornsterhiem	NL	2009-01-11	n		53.1527	5.91705
7129795	153-406	tracheal or oropharyngeal swab	White-fronted Goose	A	M	Ø159Ø	Boornsterhiem	NL	2009-01-11	n		53.1527	5.91705
7129796	153-407	cloacal swab	White-fronted Goose	A	M	Ø159Ø	Boornsterhiem	NL	2009-01-11	n		53.1527	5.91705
7129796	153-408	tracheal or oropharyngeal swab	White-fronted Goose	A	M	Ø159Ø	Boornsterhiem	NL	2009-01-11	n		53.1527	5.91705
7129797	153-409	cloacal swab	White-fronted Goose	A	M	Ø159Ø	Boornsterhiem	NL	2009-01-11	n		53.1527	5.91705
7129797	153-410	tracheal or oropharyngeal swab	White-fronted Goose	A	M	Ø159Ø	Boornsterhiem	NL	2009-01-11	n		53.1527	5.91705
7129798	153-411	cloacal swab	White-fronted Goose	A	F	Ø159Ø	Boornsterhiem	NL	2009-01-11	n		53.1527	5.91705
7129798	153-412	tracheal or oropharyngeal swab	White-fronted Goose	A	F	Ø159Ø	Boornsterhiem	NL	2009-01-11	n		53.1527	5.91705
7129799	153-413	cloacal swab	White-fronted Goose	A	F	Ø159Ø	Boornsterhiem	NL	2009-01-11	n		53.1527	5.91705
7129799	153-414	tracheal or oropharyngeal swab	White-fronted Goose	A	F	Ø159Ø	Boornsterhiem	NL	2009-01-11	n		53.1527	5.91705
7129800	153-415	cloacal swab	White-fronted Goose	A	F	Ø159Ø	Boornsterhiem	NL	2009-01-11	n		53.1527	5.91705
7129800	153-416	tracheal or oropharyngeal swab	White-fronted Goose	A	F	Ø159Ø	Boornsterhiem	NL	2009-01-11	n		53.1527	5.91705
7129801	C199-333	cloacal swab	White-fronted Goose	A	M	Ø159Ø	Lith	NL	2009-01-07	n		51.7865	5.41232
7129801	P199-333	tracheal or oropharyngeal swab	White-fronted Goose	A	M	Ø159Ø	Lith	NL	2009-01-07	n		51.7865	5.41232
7129802	C199-334	cloacal swab	White-fronted Goose	A	F	Ø159Ø	Lith	NL	2009-01-07	n		51.7865	5.41232
7129802	P199-334	tracheal or oropharyngeal swab	White-fronted Goose	A	F	Ø159Ø	Lith	NL	2009-01-07	n		51.7865	5.41232
7129803	C199-335	cloacal swab	White-fronted Goose	J	M	Ø159Ø	Lith	NL	2009-01-07	n		51.7865	5.41232
7129803	P199-335	tracheal or oropharyngeal swab	White-fronted Goose	J	M	Ø159Ø	Lith	NL	2009-01-07	n		51.7865	5.41232
7129804	C199-336	cloacal swab	White-fronted Goose	A	F	Ø159Ø	Lith	NL	2009-01-07	n		51.7865	5.41232
7129804	P199-336	tracheal or oropharyngeal swab	White-fronted Goose	A	F	Ø159Ø	Lith	NL	2009-01-07	n		51.7865	5.41232
7129805	C199-337	cloacal swab	White-fronted Goose	J	M	Ø159Ø	Lith	NL	2009-01-07	n		51.7865	5.41232
7129805	P199-337	tracheal or oropharyngeal swab	White-fronted Goose	J	M	Ø159Ø	Lith	NL	2009-01-07	n		51.7865	5.41232
7129806	C199-338	cloacal swab	White-fronted Goose	J	M	Ø159Ø	Lith	NL	2009-01-07	n		51.7865	5.41232
7129806	P199-338	tracheal or oropharyngeal swab	White-fronted Goose	J	M	Ø159Ø	Lith	NL	2009-01-07	n		51.7865	5.41232
7129807	C199-339	cloacal swab	White-fronted Goose	A	M	Ø159Ø	Lith	NL	2009-01-07	n		51.7865	5.41232
7129807	P199-339	tracheal or oropharyngeal swab	White-fronted Goose	A	M	Ø159Ø	Lith	NL	2009-01-07	n		51.7865	5.41232
7129808	C199-340	cloacal swab	White-fronted Goose	A	F	Ø159Ø	Lith	NL	2009-01-07	n		51.7865	5.41232
7129808	P199-340	tracheal or oropharyngeal swab	White-fronted Goose	A	F	Ø159Ø	Lith	NL	2009-01-07	n		51.7865	5.41232
7129809	C199-341	cloacal swab	White-fronted Goose	A	F	Ø159Ø	Lith	NL	2009-01-07	n		51.7865	5.41232
7129809	P199-341	tracheal or oropharyngeal swab	White-fronted Goose	A	F	Ø159Ø	Lith	NL	2009-01-07	n		51.7865	5.41232
7129810	C199-342	cloacal swab	White-fronted Goose	A	M	Ø159Ø	Lith	NL	2009-01-07	n		51.7865	5.41232
7129810	P199-342	tracheal or oropharyngeal swab	White-fronted Goose	A	M	Ø159Ø	Lith	NL	2009-01-07	n		51.7865	5.41232
7129811	C199-343	cloacal swab	White-fronted Goose	A	F	Ø159Ø	Lith	NL	2009-01-07	n		51.7865	5.41232
7129811	P199-343	tracheal or oropharyngeal swab	White-fronted Goose	A	F	Ø159Ø	Lith	NL	2009-01-07	n		51.7865	5.41232
7129812	C199-344	cloacal swab	White-fronted Goose	A	F	Ø159Ø	Lith	NL	2009-01-07	n		51.7865	5.41232
7129812	P199-344	tracheal or oropharyngeal swab	White-fronted Goose	A	F	Ø159Ø	Lith	NL	2009-01-07	n		51.7865	5.41232
7129813	C199-345	cloacal swab	White-fronted Goose	J	F	Ø159Ø	Lith	NL	2009-01-07	n		51.7865	5.41232
7129813	P199-345	tracheal or oropharyngeal swab	White-fronted Goose	J	F	Ø159Ø	Lith	NL	2009-01-07	n		51.7865	5.41232
7129814	C199-346	cloacal swab	White-fronted Goose	A	F	Ø159Ø	Lith	NL	2009-01-07	n		51.7865	5.41232
7129814	P199-346	tracheal or oropharyngeal swab	White-fronted Goose	A	F	Ø159Ø	Lith	NL	2009-01-07	n		51.7865	5.41232
7129815	C199-347	cloacal swab	White-fronted Goose	A	F	Ø159Ø	Lith	NL	2009-01-07	n		51.7865	5.41232
7129815	P199-347	tracheal or oropharyngeal swab	White-fronted Goose	A	F	Ø159Ø	Lith	NL	2009-01-07	n		51.7865	5.41232
7129816	C199-348	cloacal swab	White-fronted Goose	A	F	Ø159Ø	Lith	NL	2009-01-07	n		51.7865	5.41232
7129816	P199-348	tracheal or oropharyngeal swab	White-fronted Goose	A	F	Ø159Ø	Lith	NL	2009-01-07	n		51.7865	5.41232
7129817	C199-349	cloacal swab	White-fronted Goose	A	M	Ø159Ø	Lith	NL	2009-01-07	n		51.7865	5.41232
7129817	P199-349	tracheal or oropharyngeal swab	White-fronted Goose	A	M	Ø159Ø	Lith	NL	2009-01-07	n		51.7865	5.41232
7129818	C199-350	cloacal swab	White-fronted Goose	A	M	Ø159Ø	Lith	NL	2009-01-07	n		51.7865	5.41232
7129818	P199-350	tracheal or oropharyngeal swab	White-fronted Goose	A	M	Ø159Ø	Lith	NL	2009-01-07	n		51.7865	5.41232
7129819	C199-351	cloacal swab	White-fronted Goose	A	F	Ø159Ø	Lith	NL	2009-01-07	n		51.7865	5.41232
7129819	P199-351	tracheal or oropharyngeal swab	White-fronted Goose	A	F	Ø159Ø	Lith	NL	2009-01-07	n		51.7865	5.41232
7129820	C199-352	cloacal swab	White-fronted Goose	J	F	Ø159Ø	Lith	NL	2009-01-07	n		51.7865	5.41232
7129820	P199-352	tracheal or oropharyngeal swab	White-fronted Goose	J	F	Ø159Ø	Lith	NL	2009-01-07	n		51.7865	5.41232
7129821	C199-353	cloacal swab	White-fronted Goose	A	F	Ø159Ø	Lith	NL	2009-01-07	n		51.7865	5.41232
7129821	P199-353	tracheal or oropharyngeal swab	White-fronted Goose	A	F	Ø159Ø	Lith	NL	2009-01-07	n		51.7865	5.41232
7129822	C199-354	cloacal swab	White-fronted Goose	A	M	Ø159Ø	Lith	NL	2009-01-07	n		51.7865	5.41232
7129822	P199-354	tracheal or oropharyngeal swab	White-fronted Goose	A	M	Ø159Ø	Lith	NL	2009-01-07	n		51.7865	5.41232
7129823	C199-355	cloacal swab	White-fronted Goose	J	F	Ø159Ø	Lith	NL	2009-01-07	n		51.7865	5.41232
7129823	P199-355	tracheal or oropharyngeal swab	White-fronted Goose	J	F	Ø159Ø	Lith	NL	2009-01-07	n		51.7865	5.41232
7129824	C199-356	cloacal swab	White-fronted Goose	A	F	Ø159Ø	Lith	NL	2009-01-07	n		51.7865	5.41232
7129824	P199-356	tracheal or oropharyngeal swab	White-fronted Goose	A	F	Ø159Ø	Lith	NL	2009-01-07	n		51.7865	5.41232
7129825	C199-357	cloacal swab	White-fronted Goose	J	F	Ø159Ø	Lith	NL	2009-01-07	n		51.7865	5.41232
7129825	P199-357	tracheal or oropharyngeal swab	White-fronted Goose	J	F	Ø159Ø	Lith	NL	2009-01-07	n		51.7865	5.41232
7129826	C199-358	cloacal swab	White-fronted Goose	A	M	Ø159Ø	Lith	NL	2009-01-07	n		51.7865	5.41232
7129826	P199-358	tracheal or oropharyngeal swab	White-fronted Goose	A	M	Ø159Ø	Lith	NL	2009-01-07	n		51.7865	5.41232
7129827	C199-359	cloacal swab	White-fronted Goose	A	M	Ø159Ø	Lith	NL	2009-01-07	n		51.7865	5.41232
7129827	P199-359	tracheal or oropharyngeal swab	White-fronted Goose	A	M	Ø159Ø	Lith	NL	2009-01-07	n		51.7865	5.41232
7129828	C199-360	cloacal swab	White-fronted Goose	A	M	Ø159Ø	Lith	NL	2009-01-07	n		51.7865	5.41232
7129828	P199-360	tracheal or oropharyngeal swab	White-fronted Goose	A	M	Ø159Ø	Lith	NL	2009-01-07	n		51.7865	5.41232
7129829	C199-365	cloacal swab	White-fronted Goose	A	F	Ø159Ø	Lith	NL	2009-01-07	n		51.7865	5.41232
7129829	P199-365	tracheal or oropharyngeal swab	White-fronted Goose	A	F	Ø159Ø	Lith	NL	2009-01-07	n		51.7865	5.41232
7129830	C199-366	cloacal swab	White-fronted Goose	J	F	Ø159Ø	Lith	NL	2009-01-07	n		51.7865	5.41232
7129830	P199-366	tracheal or oropharyngeal swab	White-fronted Goose	J	F	Ø159Ø	Lith	NL	2009-01-07	n		51.7865	5.41232
7129831	C199-367	cloacal swab	White-fronted Goose	A	M	Ø159Ø	Lith	NL	2009-01-07	n		51.7865	5.41232
7129831	P199-367	tracheal or oropharyngeal swab	White-fronted Goose	A	M	Ø159Ø	Lith	NL	2009-01-07	n		51.7865	5.41232
7129832	C199-368	cloacal swab	White-fronted Goose	A	F	Ø159Ø	Lith	NL	2009-01-07	n		51.7865	5.41232
7129832	P199-368	tracheal or oropharyngeal swab	White-fronted Goose	A	F	Ø159Ø	Lith	NL	2009-01-07	n		51.7865	5.41232
7129832	C199-570	cloacal swab	White-fronted Goose	A	F	Ø159Ø	Lith	NL	2009-01-27	n		51.7865	5.41232
7129832	P199-570	tracheal or oropharyngeal swab	White-fronted Goose	A	F	Ø159Ø	Lith	NL	2009-01-27	n		51.7865	5.41232
7129833	C199-369	cloacal swab	White-fronted Goose	J	F	Ø159Ø	Lith	NL	2009-01-07	n		51.7865	5.41232
7129833	P199-369	tracheal or oropharyngeal swab	White-fronted Goose	J	F	Ø159Ø	Lith	NL	2009-01-07	n		51.7865	5.41232
7129834	C199-370	cloacal swab	White-fronted Goose	J	M	Ø159Ø	Lith	NL	2009-01-07	n		51.7865	5.41232
7129834	P199-370	tracheal or oropharyngeal swab	White-fronted Goose	J	M	Ø159Ø	Lith	NL	2009-01-07	n		51.7865	5.41232
7129835	C199-371	cloacal swab	White-fronted Goose	A	F	Ø159Ø	Lith	NL	2009-01-07	n		51.7865	5.41232
7129835	P199-371	tracheal or oropharyngeal swab	White-fronted Goose	A	F	Ø159Ø	Lith	NL	2009-01-07	n		51.7865	5.41232
7129836	C199-372	cloacal swab	White-fronted Goose	A	M	Ø159Ø	Lith	NL	2009-01-07	n		51.7865	5.41232
7129836	P199-372	tracheal or oropharyngeal swab	White-fronted Goose	A	M	Ø159Ø	Lith	NL	2009-01-07	n		51.7865	5.41232
7129837	C199-373	cloacal swab	White-fronted Goose	A	F	Ø159Ø	Lith	NL	2009-01-07	n		51.7865	5.41232
7129837	P199-373	tracheal or oropharyngeal swab	White-fronted Goose	A	F	Ø159Ø	Lith	NL	2009-01-07	n		51.7865	5.41232
7129838	C199-374	cloacal swab	White-fronted Goose	A	F	Ø159Ø	Lith	NL	2009-01-07	n		51.7865	5.41232
7129838	P199-374	tracheal or oropharyngeal swab	White-fronted Goose	A	F	Ø159Ø	Lith	NL	2009-01-07	n		51.7865	5.41232
7129839	C199-375	cloacal swab	White-fronted Goose	A	M	Ø159Ø	Lith	NL	2009-01-07	n		51.7865	5.41232
7129839	P199-375	tracheal or oropharyngeal swab	White-fronted Goose	A	M	Ø159Ø	Lith	NL	2009-01-07	n		51.7865	5.41232
7129840	C199-376	cloacal swab	White-fronted Goose	J	F	Ø159Ø	Lith	NL	2009-01-07	n		51.7865	5.41232
7129840	P199-376	tracheal or oropharyngeal swab	White-fronted Goose	J	F	Ø159Ø	Lith	NL	2009-01-07	n		51.7865	5.41232
7129841	C199-377	cloacal swab	White-fronted Goose	A	M	Ø159Ø	Lith	NL	2009-01-07	n		51.7865	5.41232
7129841	P199-377	tracheal or oropharyngeal swab	White-fronted Goose	A	M	Ø159Ø	Lith	NL	2009-01-07	n		51.7865	5.41232
7129842	C199-378	cloacal swab	White-fronted Goose	J	M	Ø159Ø	Lith	NL	2009-01-07	n		51.7865	5.41232
7129842	P199-378	tracheal or oropharyngeal swab	White-fronted Goose	J	M	Ø159Ø	Lith	NL	2009-01-07	n		51.7865	5.41232
7129843	C199-379	cloacal swab	White-fronted Goose	A	M	Ø159Ø	Lith	NL	2009-01-07	n		51.7865	5.41232
7129843	P199-379	tracheal or oropharyngeal swab	White-fronted Goose	A	M	Ø159Ø	Lith	NL	2009-01-07	n		51.7865	5.41232
7129844	C199-380	cloacal swab	White-fronted Goose	A	M	Ø159Ø	Lith	NL	2009-01-07	n		51.7865	5.41232
7129844	P199-380	tracheal or oropharyngeal swab	White-fronted Goose	A	M	Ø159Ø	Lith	NL	2009-01-07	n		51.7865	5.41232
7129845	C199-387	cloacal swab	White-fronted Goose	J	M	Ø159Ø	Lith	NL	2009-01-07	n		51.7865	5.41232
7129845	P199-387	tracheal or oropharyngeal swab	White-fronted Goose	J	M	Ø159Ø	Lith	NL	2009-01-07	n		51.7865	5.41232
7129846	C199-388	cloacal swab	White-fronted Goose	A	M	Ø159Ø	Lith	NL	2009-01-07	n		51.7865	5.41232
7129846	P199-388	tracheal or oropharyngeal swab	White-fronted Goose	A	M	Ø159Ø	Lith	NL	2009-01-07	n		51.7865	5.41232
7129847	C199-396	cloacal swab	White-fronted Goose	A	M	Ø159Ø	Lith	NL	2009-01-09	n		51.7865	5.41232
7129847	P199-396	tracheal or oropharyngeal swab	White-fronted Goose	A	M	Ø159Ø	Lith	NL	2009-01-09	n		51.7865	5.41232
7129848	C199-397	cloacal swab	White-fronted Goose	J	M	Ø159Ø	Lith	NL	2009-01-09	n		51.7865	5.41232
7129848	P199-397	tracheal or oropharyngeal swab	White-fronted Goose	J	M	Ø159Ø	Lith	NL	2009-01-09	n		51.7865	5.41232
7129849	C199-398	cloacal swab	White-fronted Goose	J	F	Ø159Ø	Lith	NL	2009-01-09	n		51.7865	5.41232
7129849	P199-398	tracheal or oropharyngeal swab	White-fronted Goose	J	F	Ø159Ø	Lith	NL	2009-01-09	n		51.7865	5.41232
7129850	C199-399	cloacal swab	White-fronted Goose	A	F	Ø159Ø	Lith	NL	2009-01-09	n		51.7865	5.41232
7129850	P199-399	tracheal or oropharyngeal swab	White-fronted Goose	A	F	Ø159Ø	Lith	NL	2009-01-09	n		51.7865	5.41232
7129851	C199-400	cloacal swab	White-fronted Goose	A	F	Ø159Ø	Lith	NL	2009-01-09	n		51.7865	5.41232
7129851	P199-400	tracheal or oropharyngeal swab	White-fronted Goose	A	F	Ø159Ø	Lith	NL	2009-01-09	n		51.7865	5.41232
7129852	C199-401	cloacal swab	White-fronted Goose	A	F	Ø159Ø	Lith	NL	2009-01-09	n		51.7865	5.41232
7129852	P199-401	tracheal or oropharyngeal swab	White-fronted Goose	A	F	Ø159Ø	Lith	NL	2009-01-09	n		51.7865	5.41232
7129853	C199-402	cloacal swab	White-fronted Goose	A	M	Ø159Ø	Lith	NL	2009-01-09	n		51.7865	5.41232
7129853	P199-402	tracheal or oropharyngeal swab	White-fronted Goose	A	M	Ø159Ø	Lith	NL	2009-01-09	n		51.7865	5.41232
7129854	C199-403	cloacal swab	White-fronted Goose	A	F	Ø159Ø	Lith	NL	2009-01-09	n		51.7865	5.41232
7129854	P199-403	tracheal or oropharyngeal swab	White-fronted Goose	A	F	Ø159Ø	Lith	NL	2009-01-09	n		51.7865	5.41232
7129855	C199-404	cloacal swab	White-fronted Goose	A	M	Ø159Ø	Lith	NL	2009-01-09	n		51.7865	5.41232
7129855	P199-404	tracheal or oropharyngeal swab	White-fronted Goose	A	M	Ø159Ø	Lith	NL	2009-01-09	n		51.7865	5.41232
7129856	C199-405	cloacal swab	White-fronted Goose	J	F	Ø159Ø	Lith	NL	2009-01-09	n		51.7865	5.41232
7129856	P199-405	tracheal or oropharyngeal swab	White-fronted Goose	J	F	Ø159Ø	Lith	NL	2009-01-09	n		51.7865	5.41232
7129857	C199-406	cloacal swab	White-fronted Goose	J	F	Ø159Ø	Lith	NL	2009-01-09	n		51.7865	5.41232
7129857	P199-406	tracheal or oropharyngeal swab	White-fronted Goose	J	F	Ø159Ø	Lith	NL	2009-01-09	n		51.7865	5.41232
7129858	C199-407	cloacal swab	White-fronted Goose	A	F	Ø159Ø	Lith	NL	2009-01-09	n		51.7865	5.41232
7129858	P199-407	tracheal or oropharyngeal swab	White-fronted Goose	A	F	Ø159Ø	Lith	NL	2009-01-09	n		51.7865	5.41232
7129859	C199-408	cloacal swab	White-fronted Goose	A	M	Ø159Ø	Lith	NL	2009-01-09	n		51.7865	5.41232
7129859	P199-408	tracheal or oropharyngeal swab	White-fronted Goose	A	M	Ø159Ø	Lith	NL	2009-01-09	n		51.7865	5.41232
7129860	C199-409	cloacal swab	White-fronted Goose	J	M	Ø159Ø	Lith	NL	2009-01-09	n		51.7865	5.41232
7129860	P199-409	tracheal or oropharyngeal swab	White-fronted Goose	J	M	Ø159Ø	Lith	NL	2009-01-09	n		51.7865	5.41232
7129861	C199-410	cloacal swab	White-fronted Goose	A	M	Ø159Ø	Lith	NL	2009-01-09	n		51.7865	5.41232
7129861	P199-410	tracheal or oropharyngeal swab	White-fronted Goose	A	M	Ø159Ø	Lith	NL	2009-01-09	n		51.7865	5.41232
7129862	C199-411	cloacal swab	White-fronted Goose	A	M	Ø159Ø	Lith	NL	2009-01-09	n		51.7865	5.41232
7129862	P199-411	tracheal or oropharyngeal swab	White-fronted Goose	A	M	Ø159Ø	Lith	NL	2009-01-09	n		51.7865	5.41232
7129863	C199-412	cloacal swab	White-fronted Goose	A	M	Ø159Ø	Lith	NL	2009-01-09	n		51.7865	5.41232
7129863	P199-412	tracheal or oropharyngeal swab	White-fronted Goose	A	M	Ø159Ø	Lith	NL	2009-01-09	n		51.7865	5.41232
7129864	C199-413	cloacal swab	White-fronted Goose	J	M	Ø159Ø	Lith	NL	2009-01-09	n		51.7865	5.41232
7129864	P199-413	tracheal or oropharyngeal swab	White-fronted Goose	J	M	Ø159Ø	Lith	NL	2009-01-09	n		51.7865	5.41232
7129865	C199-414	cloacal swab	White-fronted Goose	A	M	Ø159Ø	Lith	NL	2009-01-09	n		51.7865	5.41232
7129865	P199-414	tracheal or oropharyngeal swab	White-fronted Goose	A	M	Ø159Ø	Lith	NL	2009-01-09	n		51.7865	5.41232
7129871	C199-450	cloacal swab	White-fronted Goose	A	M	Ø159Ø	Lith	NL	2009-01-10	n		51.7865	5.41232
7129871	P199-450	tracheal or oropharyngeal swab	White-fronted Goose	A	M	Ø159Ø	Lith	NL	2009-01-10	n		51.7865	5.41232
7129872	C199-451	cloacal swab	White-fronted Goose	A	F	Ø159Ø	Lith	NL	2009-01-10	n		51.7865	5.41232
7129872	P199-451	tracheal or oropharyngeal swab	White-fronted Goose	A	F	Ø159Ø	Lith	NL	2009-01-10	n		51.7865	5.41232
7129873	C199-452	cloacal swab	White-fronted Goose	A	F	Ø159Ø	Lith	NL	2009-01-10	n		51.7865	5.41232
7129873	P199-452	tracheal or oropharyngeal swab	White-fronted Goose	A	F	Ø159Ø	Lith	NL	2009-01-10	n		51.7865	5.41232
7129874	C199-453	cloacal swab	White-fronted Goose	A	F	Ø159Ø	Lith	NL	2009-01-10	n		51.7865	5.41232
7129874	P199-453	tracheal or oropharyngeal swab	White-fronted Goose	A	F	Ø159Ø	Lith	NL	2009-01-10	n		51.7865	5.41232
7129875	C199-454	cloacal swab	White-fronted Goose	A	M	Ø159Ø	Lith	NL	2009-01-10	n		51.7865	5.41232
7129875	P199-454	tracheal or oropharyngeal swab	White-fronted Goose	A	M	Ø159Ø	Lith	NL	2009-01-10	n		51.7865	5.41232
7129876	C199-455	cloacal swab	White-fronted Goose	A	F	Ø159Ø	Lith	NL	2009-01-10	n		51.7865	5.41232
7129876	P199-455	tracheal or oropharyngeal swab	White-fronted Goose	A	F	Ø159Ø	Lith	NL	2009-01-10	n		51.7865	5.41232
7129877	C199-456	cloacal swab	White-fronted Goose	A	F	Ø159Ø	Lith	NL	2009-01-10	n		51.7865	5.41232
7129877	P199-456	tracheal or oropharyngeal swab	White-fronted Goose	A	F	Ø159Ø	Lith	NL	2009-01-10	n		51.7865	5.41232
7129878	C199-457	cloacal swab	White-fronted Goose	A	F	Ø159Ø	Lith	NL	2009-01-10	n		51.7865	5.41232
7129878	P199-457	tracheal or oropharyngeal swab	White-fronted Goose	A	F	Ø159Ø	Lith	NL	2009-01-10	n		51.7865	5.41232
7129879	C199-458	cloacal swab	White-fronted Goose	A	M	Ø159Ø	Lith	NL	2009-01-10	n		51.7865	5.41232
7129879	P199-458	tracheal or oropharyngeal swab	White-fronted Goose	A	M	Ø159Ø	Lith	NL	2009-01-10	n		51.7865	5.41232
7129880	C199-459	cloacal swab	White-fronted Goose	A	F	Ø159Ø	Lith	NL	2009-01-10	n		51.7865	5.41232
7129880	P199-459	tracheal or oropharyngeal swab	White-fronted Goose	A	F	Ø159Ø	Lith	NL	2009-01-10	n		51.7865	5.41232
7129881	C199-460	cloacal swab	White-fronted Goose	A	M	Ø159Ø	Lith	NL	2009-01-10	n		51.7865	5.41232
7129881	P199-460	tracheal or oropharyngeal swab	White-fronted Goose	A	M	Ø159Ø	Lith	NL	2009-01-10	n		51.7865	5.41232
7129882	C199-461	cloacal swab	White-fronted Goose	J	F	Ø159Ø	Lith	NL	2009-01-10	n		51.7865	5.41232
7129882	P199-461	tracheal or oropharyngeal swab	White-fronted Goose	J	F	Ø159Ø	Lith	NL	2009-01-10	n		51.7865	5.41232
7129883	C199-462	cloacal swab	White-fronted Goose	J	F	Ø159Ø	Lith	NL	2009-01-10	n		51.7865	5.41232
7129883	P199-462	tracheal or oropharyngeal swab	White-fronted Goose	J	F	Ø159Ø	Lith	NL	2009-01-10	n		51.7865	5.41232
7129884	C199-463	cloacal swab	White-fronted Goose	A	M	Ø159Ø	Lith	NL	2009-01-10	n		51.7865	5.41232
7129884	P199-463	tracheal or oropharyngeal swab	White-fronted Goose	A	M	Ø159Ø	Lith	NL	2009-01-10	n		51.7865	5.41232
7129885	C199-464	cloacal swab	White-fronted Goose	A	F	Ø159Ø	Lith	NL	2009-01-10	n		51.7865	5.41232
7129885	P199-464	tracheal or oropharyngeal swab	White-fronted Goose	A	F	Ø159Ø	Lith	NL	2009-01-10	n		51.7865	5.41232
7129886	C199-465	cloacal swab	White-fronted Goose	A	M	Ø159Ø	Lith	NL	2009-01-10	n		51.7865	5.41232
7129886	P199-465	tracheal or oropharyngeal swab	White-fronted Goose	A	M	Ø159Ø	Lith	NL	2009-01-10	n		51.7865	5.41232
7129887	C199-466	cloacal swab	White-fronted Goose	J	F	Ø159Ø	Lith	NL	2009-01-10	n		51.7865	5.41232
7129887	P199-466	tracheal or oropharyngeal swab	White-fronted Goose	J	F	Ø159Ø	Lith	NL	2009-01-10	n		51.7865	5.41232
7129888	C199-467	cloacal swab	White-fronted Goose	A	F	Ø159Ø	Lith	NL	2009-01-10	n		51.7865	5.41232
7129888	P199-467	tracheal or oropharyngeal swab	White-fronted Goose	A	F	Ø159Ø	Lith	NL	2009-01-10	n		51.7865	5.41232
7129889	C199-468	cloacal swab	White-fronted Goose	A	F	Ø159Ø	Lith	NL	2009-01-10	n		51.7865	5.41232
7129889	P199-468	tracheal or oropharyngeal swab	White-fronted Goose	A	F	Ø159Ø	Lith	NL	2009-01-10	n		51.7865	5.41232
7129890	C199-469	cloacal swab	White-fronted Goose	A	F	Ø159Ø	Lith	NL	2009-01-10	n		51.7865	5.41232
7129890	P199-469	tracheal or oropharyngeal swab	White-fronted Goose	A	F	Ø159Ø	Lith	NL	2009-01-10	n		51.7865	5.41232
7129891	C199-470	cloacal swab	White-fronted Goose	A	F	Ø159Ø	Lith	NL	2009-01-10	n		51.7865	5.41232
7129891	P199-470	tracheal or oropharyngeal swab	White-fronted Goose	A	F	Ø159Ø	Lith	NL	2009-01-10	n		51.7865	5.41232
7129892	C199-471	cloacal swab	White-fronted Goose	A	F	Ø159Ø	Lith	NL	2009-01-10	n		51.7865	5.41232
7129892	P199-471	tracheal or oropharyngeal swab	White-fronted Goose	A	F	Ø159Ø	Lith	NL	2009-01-10	n		51.7865	5.41232
7129893	C199-472	cloacal swab	White-fronted Goose	A	F	Ø159Ø	Lith	NL	2009-01-10	n		51.7865	5.41232
7129893	P199-472	tracheal or oropharyngeal swab	White-fronted Goose	A	F	Ø159Ø	Lith	NL	2009-01-10	n		51.7865	5.41232
7129894	C199-473	cloacal swab	White-fronted Goose	A	M	Ø159Ø	Lith	NL	2009-01-10	n		51.7865	5.41232
7129894	P199-473	tracheal or oropharyngeal swab	White-fronted Goose	A	M	Ø159Ø	Lith	NL	2009-01-10	n		51.7865	5.41232
7129895	C199-474	cloacal swab	White-fronted Goose	A	M	Ø159Ø	Lith	NL	2009-01-10	n		51.7865	5.41232
7129895	P199-474	tracheal or oropharyngeal swab	White-fronted Goose	A	M	Ø159Ø	Lith	NL	2009-01-10	n		51.7865	5.41232
7129896	C199-475	cloacal swab	White-fronted Goose	A	M	Ø159Ø	Lith	NL	2009-01-10	n		51.7865	5.41232
7129896	P199-475	tracheal or oropharyngeal swab	White-fronted Goose	A	M	Ø159Ø	Lith	NL	2009-01-10	n		51.7865	5.41232
7129897	C199-476	cloacal swab	White-fronted Goose	J	F	Ø159Ø	Lith	NL	2009-01-10	n		51.7865	5.41232
7129897	P199-476	tracheal or oropharyngeal swab	White-fronted Goose	J	F	Ø159Ø	Lith	NL	2009-01-10	n		51.7865	5.41232
7129898	C199-477	cloacal swab	White-fronted Goose	A	M	Ø159Ø	Lith	NL	2009-01-10	n		51.7865	5.41232
7129898	P199-477	tracheal or oropharyngeal swab	White-fronted Goose	A	M	Ø159Ø	Lith	NL	2009-01-10	n		51.7865	5.41232
7129899	C199-478	cloacal swab	White-fronted Goose	A	F	Ø159Ø	Lith	NL	2009-01-10	n		51.7865	5.41232
7129899	P199-478	tracheal or oropharyngeal swab	White-fronted Goose	A	F	Ø159Ø	Lith	NL	2009-01-10	n		51.7865	5.41232
7129900	C199-479	cloacal swab	White-fronted Goose	A	M	Ø159Ø	Lith	NL	2009-01-10	n		51.7865	5.41232
7129900	P199-479	tracheal or oropharyngeal swab	White-fronted Goose	A	M	Ø159Ø	Lith	NL	2009-01-10	n		51.7865	5.41232
7129901	C199-120	cloacal swab	White-fronted Goose	J	F	Ø159Ø	Lith, Lage Velden	NL	2008-12-03	n		5.41556	51.7809
7129901	P199-120	tracheal or oropharyngeal swab	White-fronted Goose	J	F	Ø159Ø	Lith, Lage Velden	NL	2008-12-03	n		5.41556	51.7809
7129902	C199-121	cloacal swab	White-fronted Goose	J	F	Ø159Ø	Lith, Lage Velden	NL	2008-12-03	n		5.41556	51.7809
7129902	P199-121	tracheal or oropharyngeal swab	White-fronted Goose	J	F	Ø159Ø	Lith, Lage Velden	NL	2008-12-03	n		5.41556	51.7809
7129903	C199-122	cloacal swab	White-fronted Goose	A	F	Ø159Ø	Lith, Lage Velden	NL	2008-12-03	n		5.41556	51.7809
7129903	P199-122	tracheal or oropharyngeal swab	White-fronted Goose	A	F	Ø159Ø	Lith, Lage Velden	NL	2008-12-03	n		5.41556	51.7809
7129904	C199-123	cloacal swab	White-fronted Goose	A	F	Ø159Ø	Lith, Lage Velden	NL	2008-12-03	n		5.41556	51.7809
7129904	P199-123	tracheal or oropharyngeal swab	White-fronted Goose	A	F	Ø159Ø	Lith, Lage Velden	NL	2008-12-03	n		5.41556	51.7809
7129905	C199-124	cloacal swab	White-fronted Goose	J	M	Ø159Ø	Lith, Lage Velden	NL	2008-12-03	n		5.41556	51.7809
7129905	P199-124	tracheal or oropharyngeal swab	White-fronted Goose	J	M	Ø159Ø	Lith, Lage Velden	NL	2008-12-03	n		5.41556	51.7809
7129906	C199-125	cloacal swab	White-fronted Goose	J	M	Ø159Ø	Lith, Lage Velden	NL	2008-12-03	n		5.41556	51.7809
7129906	P199-125	tracheal or oropharyngeal swab	White-fronted Goose	J	M	Ø159Ø	Lith, Lage Velden	NL	2008-12-03	n		5.41556	51.7809
7129907	C199-126	cloacal swab	White-fronted Goose	J	F	Ø159Ø	Lith, Lage Velden	NL	2008-12-03	n		5.41556	51.7809
7129907	P199-126	tracheal or oropharyngeal swab	White-fronted Goose	J	F	Ø159Ø	Lith, Lage Velden	NL	2008-12-03	n		5.41556	51.7809
7129908	C199-127	cloacal swab	White-fronted Goose	J	M	Ø159Ø	Lith, Lage Velden	NL	2008-12-03	n		5.41556	51.7809
7129908	P199-127	tracheal or oropharyngeal swab	White-fronted Goose	J	M	Ø159Ø	Lith, Lage Velden	NL	2008-12-03	n		5.41556	51.7809
7129909	C199-128	cloacal swab	White-fronted Goose	A	M	Ø159Ø	Lith, Lage Velden	NL	2008-12-03	n		5.41556	51.7809
7129909	P199-128	tracheal or oropharyngeal swab	White-fronted Goose	A	M	Ø159Ø	Lith, Lage Velden	NL	2008-12-03	n		5.41556	51.7809
7129910	C199-135	cloacal swab	White-fronted Goose	A	M	Ø159Ø	Lith, Lage Velden	NL	2008-12-05	n		5.41556	51.7809
7129910	P199-135	tracheal or oropharyngeal swab	White-fronted Goose	A	M	Ø159Ø	Lith, Lage Velden	NL	2008-12-05	n		5.41556	51.7809
7129911	C199-136	cloacal swab	White-fronted Goose	A	F	Ø159Ø	Lith, Lage Velden	NL	2008-12-05	n		5.41556	51.7809
7129911	P199-136	tracheal or oropharyngeal swab	White-fronted Goose	A	F	Ø159Ø	Lith, Lage Velden	NL	2008-12-05	n		5.41556	51.7809
7129912	C199-137	cloacal swab	White-fronted Goose	A	M	Ø159Ø	Lith, Lage Velden	NL	2008-12-05	n		5.41556	51.7809
7129912	P199-137	tracheal or oropharyngeal swab	White-fronted Goose	A	M	Ø159Ø	Lith, Lage Velden	NL	2008-12-05	n		5.41556	51.7809
7129913	C199-138	cloacal swab	White-fronted Goose	J	F	Ø159Ø	Lith, Lage Velden	NL	2008-12-05	n		5.41556	51.7809
7129913	P199-138	tracheal or oropharyngeal swab	White-fronted Goose	J	F	Ø159Ø	Lith, Lage Velden	NL	2008-12-05	n		5.41556	51.7809
7129914	C199-139	cloacal swab	White-fronted Goose	J	M	Ø159Ø	Lith, Lage Velden	NL	2008-12-05	n		5.41556	51.7809
7129914	P199-139	tracheal or oropharyngeal swab	White-fronted Goose	J	M	Ø159Ø	Lith, Lage Velden	NL	2008-12-05	n		5.41556	51.7809
7129915	C199-140	cloacal swab	White-fronted Goose	A	F	Ø159Ø	Lith, Lage Velden	NL	2008-12-05	n		5.41556	51.7809
7129915	P199-140	tracheal or oropharyngeal swab	White-fronted Goose	A	F	Ø159Ø	Lith, Lage Velden	NL	2008-12-05	n		5.41556	51.7809
7129916	C199-141	cloacal swab	White-fronted Goose	A	F	Ø159Ø	Lith, Lage Velden	NL	2008-12-05	n		5.41556	51.7809
7129916	P199-141	tracheal or oropharyngeal swab	White-fronted Goose	A	F	Ø159Ø	Lith, Lage Velden	NL	2008-12-05	n		5.41556	51.7809
7129917	C199-142	cloacal swab	White-fronted Goose	A	F	Ø159Ø	Lith, Lage Velden	NL	2008-12-05	n		5.41556	51.7809
7129917	P199-142	tracheal or oropharyngeal swab	White-fronted Goose	A	F	Ø159Ø	Lith, Lage Velden	NL	2008-12-05	n		5.41556	51.7809
7129918	C199-143	cloacal swab	White-fronted Goose	A	M	Ø159Ø	Lith, Lage Velden	NL	2008-12-05	n		5.41556	51.7809
7129918	P199-143	tracheal or oropharyngeal swab	White-fronted Goose	A	M	Ø159Ø	Lith, Lage Velden	NL	2008-12-05	n		5.41556	51.7809
7129919	C199-144	cloacal swab	White-fronted Goose	A	M	Ø159Ø	Lith, Lage Velden	NL	2008-12-05	n		5.41556	51.7809
7129919	P199-144	tracheal or oropharyngeal swab	White-fronted Goose	A	M	Ø159Ø	Lith, Lage Velden	NL	2008-12-05	n		5.41556	51.7809
7129921	C199-154	cloacal swab	White-fronted Goose	A	M	Ø159Ø	Lith	NL	2008-12-14	n		51.7865	5.41232
7129921	P199-154	tracheal or oropharyngeal swab	White-fronted Goose	A	M	Ø159Ø	Lith	NL	2008-12-14	n		51.7865	5.41232
7129922	C199-155	cloacal swab	White-fronted Goose	J	M	Ø159Ø	Lith	NL	2008-12-14	p	22.57	51.7865	5.41232
7129922	P199-155	tracheal or oropharyngeal swab	White-fronted Goose	J	M	Ø159Ø	Lith	NL	2008-12-14	n		51.7865	5.41232
7129923	C199-156	cloacal swab	White-fronted Goose	J	F	Ø159Ø	Lith	NL	2008-12-14	p	34.89	51.7865	5.41232
7129923	P199-156	tracheal or oropharyngeal swab	White-fronted Goose	J	F	Ø159Ø	Lith	NL	2008-12-14	p	35.79	51.7865	5.41232
7129924	C199-157	cloacal swab	White-fronted Goose	A	F	Ø159Ø	Lith	NL	2008-12-14	n		51.7865	5.41232
7129924	P199-157	tracheal or oropharyngeal swab	White-fronted Goose	A	F	Ø159Ø	Lith	NL	2008-12-14	n		51.7865	5.41232
7129925	C199-180	cloacal swab	White-fronted Goose	A	M	Ø159Ø	Lith	NL	2008-12-22	n		51.7865	5.41232
7129925	P199-180	tracheal or oropharyngeal swab	White-fronted Goose	A	M	Ø159Ø	Lith	NL	2008-12-22	n		51.7865	5.41232
7129926	C199-181	cloacal swab	White-fronted Goose	A	M	Ø159Ø	Lith	NL	2008-12-22	n		51.7865	5.41232
7129926	P199-181	tracheal or oropharyngeal swab	White-fronted Goose	A	M	Ø159Ø	Lith	NL	2008-12-22	n		51.7865	5.41232
7129927	C199-182	cloacal swab	White-fronted Goose	J	M	Ø159Ø	Lith	NL	2008-12-22	n		51.7865	5.41232
7129927	P199-182	tracheal or oropharyngeal swab	White-fronted Goose	J	M	Ø159Ø	Lith	NL	2008-12-22	n		51.7865	5.41232
7129928	C199-183	cloacal swab	White-fronted Goose	A	F	Ø159Ø	Lith	NL	2008-12-22	n		51.7865	5.41232
7129928	P199-183	tracheal or oropharyngeal swab	White-fronted Goose	A	F	Ø159Ø	Lith	NL	2008-12-22	n		51.7865	5.41232
7129929	C199-184	cloacal swab	White-fronted Goose	A	M	Ø159Ø	Lith	NL	2008-12-22	n		51.7865	5.41232
7129929	P199-184	tracheal or oropharyngeal swab	White-fronted Goose	A	M	Ø159Ø	Lith	NL	2008-12-22	n		51.7865	5.41232
7129930	C199-185	cloacal swab	White-fronted Goose	A	F	Ø159Ø	Lith	NL	2008-12-22	n		51.7865	5.41232
7129930	P199-185	tracheal or oropharyngeal swab	White-fronted Goose	A	F	Ø159Ø	Lith	NL	2008-12-22	n		51.7865	5.41232
7129931	C199-193	cloacal swab	White-fronted Goose	A	F	Ø159Ø	Lith	NL	2008-12-24	n		51.7865	5.41232
7129931	P199-193	tracheal or oropharyngeal swab	White-fronted Goose	A	F	Ø159Ø	Lith	NL	2008-12-24	n		51.7865	5.41232
7129932	C199-194	cloacal swab	White-fronted Goose	A	M	Ø159Ø	Lith	NL	2008-12-24	n		51.7865	5.41232
7129932	P199-194	tracheal or oropharyngeal swab	White-fronted Goose	A	M	Ø159Ø	Lith	NL	2008-12-24	n		51.7865	5.41232
7129933	C199-195	cloacal swab	White-fronted Goose	A	M	Ø159Ø	Lith	NL	2008-12-24	n		51.7865	5.41232
7129933	P199-195	tracheal or oropharyngeal swab	White-fronted Goose	A	M	Ø159Ø	Lith	NL	2008-12-24	n		51.7865	5.41232
7129934	C199-196	cloacal swab	White-fronted Goose	A	M	Ø159Ø	Lith	NL	2008-12-24	n		51.7865	5.41232
7129934	P199-196	tracheal or oropharyngeal swab	White-fronted Goose	A	M	Ø159Ø	Lith	NL	2008-12-24	n		51.7865	5.41232
7129935	C199-197	cloacal swab	White-fronted Goose	A	F	Ø159Ø	Lith	NL	2008-12-24	n		51.7865	5.41232
7129935	P199-197	tracheal or oropharyngeal swab	White-fronted Goose	A	F	Ø159Ø	Lith	NL	2008-12-24	n		51.7865	5.41232
7129936	C199-198	cloacal swab	White-fronted Goose	A	M	Ø159Ø	Lith	NL	2008-12-24	n		51.7865	5.41232
7129936	P199-198	tracheal or oropharyngeal swab	White-fronted Goose	A	M	Ø159Ø	Lith	NL	2008-12-24	n		51.7865	5.41232
7129937	C199-199	cloacal swab	White-fronted Goose	A	F	Ø159Ø	Lith	NL	2008-12-24	n		51.7865	5.41232
7129937	P199-199	tracheal or oropharyngeal swab	White-fronted Goose	A	F	Ø159Ø	Lith	NL	2008-12-24	n		51.7865	5.41232
7129938	C199-200	cloacal swab	White-fronted Goose	A	F	Ø159Ø	Lith	NL	2008-12-24	n		51.7865	5.41232
7129938	P199-200	tracheal or oropharyngeal swab	White-fronted Goose	A	F	Ø159Ø	Lith	NL	2008-12-24	n		51.7865	5.41232
7129939	C199-201	cloacal swab	White-fronted Goose	A	F	Ø159Ø	Lith	NL	2008-12-24	n		51.7865	5.41232
7129939	P199-201	tracheal or oropharyngeal swab	White-fronted Goose	A	F	Ø159Ø	Lith	NL	2008-12-24	n		51.7865	5.41232
7129940	C199-202	cloacal swab	White-fronted Goose	A	M	Ø159Ø	Lith	NL	2008-12-24	n		51.7865	5.41232
7129940	P199-202	tracheal or oropharyngeal swab	White-fronted Goose	A	M	Ø159Ø	Lith	NL	2008-12-24	n		51.7865	5.41232
7129941	C199-203	cloacal swab	White-fronted Goose	A	F	Ø159Ø	Lith	NL	2008-12-24	n		51.7865	5.41232
7129941	P199-203	tracheal or oropharyngeal swab	White-fronted Goose	A	F	Ø159Ø	Lith	NL	2008-12-24	n		51.7865	5.41232
7129942	C199-204	cloacal swab	White-fronted Goose	A	F	Ø159Ø	Lith	NL	2008-12-24	n		51.7865	5.41232
7129942	P199-204	tracheal or oropharyngeal swab	White-fronted Goose	A	F	Ø159Ø	Lith	NL	2008-12-24	n		51.7865	5.41232
7129943	C199-205	cloacal swab	White-fronted Goose	A	M	Ø159Ø	Lith	NL	2008-12-24	n		51.7865	5.41232
7129943	P199-205	tracheal or oropharyngeal swab	White-fronted Goose	A	M	Ø159Ø	Lith	NL	2008-12-24	n		51.7865	5.41232
7129944	C199-206	cloacal swab	White-fronted Goose	J	F	Ø159Ø	Lith	NL	2008-12-27	n		51.7865	5.41232
7129944	P199-206	tracheal or oropharyngeal swab	White-fronted Goose	J	F	Ø159Ø	Lith	NL	2008-12-27	n		51.7865	5.41232
7129945	C199-207	cloacal swab	White-fronted Goose	A	F	Ø159Ø	Lith	NL	2008-12-27	n		51.7865	5.41232
7129945	P199-207	tracheal or oropharyngeal swab	White-fronted Goose	A	F	Ø159Ø	Lith	NL	2008-12-27	n		51.7865	5.41232
7129947	C199-208	cloacal swab	White-fronted Goose	A	M	Ø159Ø	Lith	NL	2008-12-30	n		51.7865	5.41232
7129947	P199-208	tracheal or oropharyngeal swab	White-fronted Goose	A	M	Ø159Ø	Lith	NL	2008-12-30	p	25.67	51.7865	5.41232
7129948	C199-209	cloacal swab	White-fronted Goose	A	F	Ø159Ø	Lith	NL	2008-12-30	p	34.55	51.7865	5.41232
7129948	P199-209	tracheal or oropharyngeal swab	White-fronted Goose	A	F	Ø159Ø	Lith	NL	2008-12-30	p	27.75	51.7865	5.41232
7129949	C199-210	cloacal swab	White-fronted Goose	J	F	Ø159Ø	Lith	NL	2008-12-30	p	26.16	51.7865	5.41232
7129949	P199-210	tracheal or oropharyngeal swab	White-fronted Goose	J	F	Ø159Ø	Lith	NL	2008-12-30	p	30.61	51.7865	5.41232
7129950	C199-211	cloacal swab	White-fronted Goose	J	F	Ø159Ø	Lith	NL	2008-12-30	p	33.91	51.7865	5.41232
7129950	P199-211	tracheal or oropharyngeal swab	White-fronted Goose	J	F	Ø159Ø	Lith	NL	2008-12-30	p	34.97	51.7865	5.41232
7129951	C199-212	cloacal swab	White-fronted Goose	J	F	Ø159Ø	Lith	NL	2008-12-30	n		51.7865	5.41232
7129951	P199-212	tracheal or oropharyngeal swab	White-fronted Goose	J	F	Ø159Ø	Lith	NL	2008-12-30	p	33.7	51.7865	5.41232
7129952	C199-213	cloacal swab	White-fronted Goose	J	M	Ø159Ø	Lith	NL	2008-12-31	n		51.7865	5.41232
7129952	P199-213	tracheal or oropharyngeal swab	White-fronted Goose	J	M	Ø159Ø	Lith	NL	2008-12-31	p	33.73	51.7865	5.41232
7129953	C199-214	cloacal swab	White-fronted Goose	A	M	Ø159Ø	Lith	NL	2008-12-31	n		51.7865	5.41232
7129953	P199-214	tracheal or oropharyngeal swab	White-fronted Goose	A	M	Ø159Ø	Lith	NL	2008-12-31	n		51.7865	5.41232
7129954	C199-215	cloacal swab	White-fronted Goose	A	M	Ø159Ø	Lith	NL	2008-12-31	n		51.7865	5.41232
7129954	P199-215	tracheal or oropharyngeal swab	White-fronted Goose	A	M	Ø159Ø	Lith	NL	2008-12-31	n		51.7865	5.41232
7129955	C199-216	cloacal swab	White-fronted Goose	A	F	Ø159Ø	Lith	NL	2008-12-31	n		51.7865	5.41232
7129955	P199-216	tracheal or oropharyngeal swab	White-fronted Goose	A	F	Ø159Ø	Lith	NL	2008-12-31	n		51.7865	5.41232
7129956	C199-254	cloacal swab	White-fronted Goose	A	M	Ø159Ø	Lith	NL	2009-01-02	n		51.7865	5.41232
7129956	P199-254	tracheal or oropharyngeal swab	White-fronted Goose	A	M	Ø159Ø	Lith	NL	2009-01-02	n		51.7865	5.41232
7129957	C199-255	cloacal swab	White-fronted Goose	A	M	Ø159Ø	Lith	NL	2009-01-02	n		51.7865	5.41232
7129957	P199-255	tracheal or oropharyngeal swab	White-fronted Goose	A	M	Ø159Ø	Lith	NL	2009-01-02	n		51.7865	5.41232
7129958	C199-256	cloacal swab	White-fronted Goose	A	M	Ø159Ø	Lith	NL	2009-01-02	n		51.7865	5.41232
7129958	P199-256	tracheal or oropharyngeal swab	White-fronted Goose	A	M	Ø159Ø	Lith	NL	2009-01-02	n		51.7865	5.41232
7129959	C199-257	cloacal swab	White-fronted Goose	A	F	Ø159Ø	Lith	NL	2009-01-02	n		51.7865	5.41232
7129959	P199-257	tracheal or oropharyngeal swab	White-fronted Goose	A	F	Ø159Ø	Lith	NL	2009-01-02	n		51.7865	5.41232
7129960	C199-258	cloacal swab	White-fronted Goose	A	F	Ø159Ø	Lith	NL	2009-01-02	n		51.7865	5.41232
7129960	P199-258	tracheal or oropharyngeal swab	White-fronted Goose	A	F	Ø159Ø	Lith	NL	2009-01-02	n		51.7865	5.41232
7129961	C199-259	cloacal swab	White-fronted Goose	A	F	Ø159Ø	Lith	NL	2009-01-02	n		51.7865	5.41232
7129961	P199-259	tracheal or oropharyngeal swab	White-fronted Goose	A	F	Ø159Ø	Lith	NL	2009-01-02	n		51.7865	5.41232
7129962	C199-260	cloacal swab	White-fronted Goose	A	M	Ø159Ø	Lith	NL	2009-01-02	n		51.7865	5.41232
7129962	P199-260	tracheal or oropharyngeal swab	White-fronted Goose	A	M	Ø159Ø	Lith	NL	2009-01-02	n		51.7865	5.41232
7129963	C199-261	cloacal swab	White-fronted Goose	A	F	Ø159Ø	Lith	NL	2009-01-02	n		51.7865	5.41232
7129963	P199-261	tracheal or oropharyngeal swab	White-fronted Goose	A	F	Ø159Ø	Lith	NL	2009-01-02	n		51.7865	5.41232
7129964	C199-262	cloacal swab	White-fronted Goose	A	M	Ø159Ø	Lith	NL	2009-01-02	n		51.7865	5.41232
7129964	P199-262	tracheal or oropharyngeal swab	White-fronted Goose	A	M	Ø159Ø	Lith	NL	2009-01-02	n		51.7865	5.41232
7129965	C199-263	cloacal swab	White-fronted Goose	A	M	Ø159Ø	Lith	NL	2009-01-02	n		51.7865	5.41232
7129965	P199-263	tracheal or oropharyngeal swab	White-fronted Goose	A	M	Ø159Ø	Lith	NL	2009-01-02	n		51.7865	5.41232
7129966	C199-264	cloacal swab	White-fronted Goose	A	F	Ø159Ø	Lith	NL	2009-01-02	n		51.7865	5.41232
7129966	P199-264	tracheal or oropharyngeal swab	White-fronted Goose	A	F	Ø159Ø	Lith	NL	2009-01-02	n		51.7865	5.41232
7129967	C199-265	cloacal swab	White-fronted Goose	A	M	Ø159Ø	Lith	NL	2009-01-02	n		51.7865	5.41232
7129967	P199-265	tracheal or oropharyngeal swab	White-fronted Goose	A	M	Ø159Ø	Lith	NL	2009-01-02	n		51.7865	5.41232
7129968	C199-266	cloacal swab	White-fronted Goose	A	M	Ø159Ø	Lith	NL	2009-01-02	n		51.7865	5.41232
7129968	P199-266	tracheal or oropharyngeal swab	White-fronted Goose	A	M	Ø159Ø	Lith	NL	2009-01-02	n		51.7865	5.41232
7129969	C199-267	cloacal swab	White-fronted Goose	A	M	Ø159Ø	Lith	NL	2009-01-02	n		51.7865	5.41232
7129969	P199-267	tracheal or oropharyngeal swab	White-fronted Goose	A	M	Ø159Ø	Lith	NL	2009-01-02	n		51.7865	5.41232
7129970	C199-268	cloacal swab	White-fronted Goose	A	M	Ø159Ø	Lith	NL	2009-01-02	n		51.7865	5.41232
7129970	P199-268	tracheal or oropharyngeal swab	White-fronted Goose	A	M	Ø159Ø	Lith	NL	2009-01-02	n		51.7865	5.41232
7129971	C199-269	cloacal swab	White-fronted Goose	A	M	Ø159Ø	Lith	NL	2009-01-02	n		51.7865	5.41232
7129971	P199-269	tracheal or oropharyngeal swab	White-fronted Goose	A	M	Ø159Ø	Lith	NL	2009-01-02	n		51.7865	5.41232
7129972	C199-304	cloacal swab	White-fronted Goose	A	M	Ø159Ø	Lith	NL	2009-01-04	n		51.7865	5.41232
7129972	P199-304	tracheal or oropharyngeal swab	White-fronted Goose	A	M	Ø159Ø	Lith	NL	2009-01-04	n		51.7865	5.41232
7129973	C199-305	cloacal swab	White-fronted Goose	A	F	Ø159Ø	Lith	NL	2009-01-04	n		51.7865	5.41232
7129973	P199-305	tracheal or oropharyngeal swab	White-fronted Goose	A	F	Ø159Ø	Lith	NL	2009-01-04	p	31.25	51.7865	5.41232
7129974	C199-306	cloacal swab	White-fronted Goose	A	F	Ø159Ø	Lith	NL	2009-01-04	n		51.7865	5.41232
7129974	P199-306	tracheal or oropharyngeal swab	White-fronted Goose	A	F	Ø159Ø	Lith	NL	2009-01-04	n		51.7865	5.41232
7129975	C199-307	cloacal swab	White-fronted Goose	J	M	Ø159Ø	Lith	NL	2009-01-04	n		51.7865	5.41232
7129975	P199-307	tracheal or oropharyngeal swab	White-fronted Goose	J	M	Ø159Ø	Lith	NL	2009-01-04	p	25.76	51.7865	5.41232
7129976	C199-308	cloacal swab	White-fronted Goose	A	M	Ø159Ø	Lith	NL	2009-01-04	n		51.7865	5.41232
7129976	P199-308	tracheal or oropharyngeal swab	White-fronted Goose	A	M	Ø159Ø	Lith	NL	2009-01-04	p	30.92	51.7865	5.41232
7129977	C199-309	cloacal swab	White-fronted Goose	A	F	Ø159Ø	Lith	NL	2009-01-05	n		51.7865	5.41232
7129977	P199-309	tracheal or oropharyngeal swab	White-fronted Goose	A	F	Ø159Ø	Lith	NL	2009-01-05	p	32.35	51.7865	5.41232
7129978	C199-310	cloacal swab	White-fronted Goose	A	M	Ø159Ø	Lith	NL	2009-01-05	n		51.7865	5.41232
7129978	P199-310	tracheal or oropharyngeal swab	White-fronted Goose	A	M	Ø159Ø	Lith	NL	2009-01-05	n		51.7865	5.41232
7129979	C199-311	cloacal swab	White-fronted Goose	A	M	Ø159Ø	Lith	NL	2009-01-05	n		51.7865	5.41232
7129979	P199-311	tracheal or oropharyngeal swab	White-fronted Goose	A	M	Ø159Ø	Lith	NL	2009-01-05	n		51.7865	5.41232
7129980	C199-312	cloacal swab	White-fronted Goose	A	F	Ø159Ø	Lith	NL	2009-01-05	n		51.7865	5.41232
7129980	P199-312	tracheal or oropharyngeal swab	White-fronted Goose	A	F	Ø159Ø	Lith	NL	2009-01-05	n		51.7865	5.41232
7129981	C199-313	cloacal swab	White-fronted Goose	A	M	Ø159Ø	Lith	NL	2009-01-05	n		51.7865	5.41232
7129981	P199-313	tracheal or oropharyngeal swab	White-fronted Goose	A	M	Ø159Ø	Lith	NL	2009-01-05	n		51.7865	5.41232
7129982	C199-314	cloacal swab	White-fronted Goose	A	F	Ø159Ø	Lith	NL	2009-01-05	n		51.7865	5.41232
7129982	P199-314	tracheal or oropharyngeal swab	White-fronted Goose	A	F	Ø159Ø	Lith	NL	2009-01-05	n		51.7865	5.41232
7129983	C199-315	cloacal swab	White-fronted Goose	A	M	Ø159Ø	Lith	NL	2009-01-06	n		51.7865	5.41232
7129983	P199-315	tracheal or oropharyngeal swab	White-fronted Goose	A	M	Ø159Ø	Lith	NL	2009-01-06	n		51.7865	5.41232
7129984	C199-316	cloacal swab	White-fronted Goose	J	F	Ø159Ø	Lith	NL	2009-01-06	n		51.7865	5.41232
7129984	P199-316	tracheal or oropharyngeal swab	White-fronted Goose	J	F	Ø159Ø	Lith	NL	2009-01-06	n		51.7865	5.41232
7129985	C199-317	cloacal swab	White-fronted Goose	A	M	Ø159Ø	Lith	NL	2009-01-06	n		51.7865	5.41232
7129985	P199-317	tracheal or oropharyngeal swab	White-fronted Goose	A	M	Ø159Ø	Lith	NL	2009-01-06	n		51.7865	5.41232
7129986	C199-318	cloacal swab	White-fronted Goose	A	F	Ø159Ø	Lith	NL	2009-01-06	n		51.7865	5.41232
7129986	P199-318	tracheal or oropharyngeal swab	White-fronted Goose	A	F	Ø159Ø	Lith	NL	2009-01-06	n		51.7865	5.41232
7129987	C199-319	cloacal swab	White-fronted Goose	A	F	Ø159Ø	Lith	NL	2009-01-06	n		51.7865	5.41232
7129987	P199-319	tracheal or oropharyngeal swab	White-fronted Goose	A	F	Ø159Ø	Lith	NL	2009-01-06	n		51.7865	5.41232
7129988	C199-320	cloacal swab	White-fronted Goose	A	M	Ø159Ø	Lith	NL	2009-01-06	n		51.7865	5.41232
7129988	P199-320	tracheal or oropharyngeal swab	White-fronted Goose	A	M	Ø159Ø	Lith	NL	2009-01-06	n		51.7865	5.41232
7129989	C199-321	cloacal swab	White-fronted Goose	A	F	Ø159Ø	Lith	NL	2009-01-06	n		51.7865	5.41232
7129989	P199-321	tracheal or oropharyngeal swab	White-fronted Goose	A	F	Ø159Ø	Lith	NL	2009-01-06	n		51.7865	5.41232
7129990	C199-322	cloacal swab	White-fronted Goose	A	F	Ø159Ø	Lith	NL	2009-01-06	n		51.7865	5.41232
7129990	P199-322	tracheal or oropharyngeal swab	White-fronted Goose	A	F	Ø159Ø	Lith	NL	2009-01-06	n		51.7865	5.41232
7129991	C199-323	cloacal swab	White-fronted Goose	A	F	Ø159Ø	Lith	NL	2009-01-06	n		51.7865	5.41232
7129991	P199-323	tracheal or oropharyngeal swab	White-fronted Goose	A	F	Ø159Ø	Lith	NL	2009-01-06	n		51.7865	5.41232
7129992	C199-324	cloacal swab	White-fronted Goose	A	M	Ø159Ø	Lith	NL	2009-01-06	n		51.7865	5.41232
7129992	P199-324	tracheal or oropharyngeal swab	White-fronted Goose	A	M	Ø159Ø	Lith	NL	2009-01-06	n		51.7865	5.41232
7129993	C199-325	cloacal swab	White-fronted Goose	A	M	Ø159Ø	Lith	NL	2009-01-06	n		51.7865	5.41232
7129993	P199-325	tracheal or oropharyngeal swab	White-fronted Goose	A	M	Ø159Ø	Lith	NL	2009-01-06	n		51.7865	5.41232
7129994	C199-326	cloacal swab	White-fronted Goose	A	F	Ø159Ø	Lith	NL	2009-01-06	n		51.7865	5.41232
7129994	P199-326	tracheal or oropharyngeal swab	White-fronted Goose	A	F	Ø159Ø	Lith	NL	2009-01-06	n		51.7865	5.41232
7129995	C199-327	cloacal swab	White-fronted Goose	A	M	Ø159Ø	Lith	NL	2009-01-06	n		51.7865	5.41232
7129995	P199-327	tracheal or oropharyngeal swab	White-fronted Goose	A	M	Ø159Ø	Lith	NL	2009-01-06	n		51.7865	5.41232
7129996	C199-328	cloacal swab	White-fronted Goose	J	F	Ø159Ø	Lith	NL	2009-01-06	n		51.7865	5.41232
7129996	P199-328	tracheal or oropharyngeal swab	White-fronted Goose	J	F	Ø159Ø	Lith	NL	2009-01-06	n		51.7865	5.41232
7129997	C199-329	cloacal swab	White-fronted Goose	A	M	Ø159Ø	Lith	NL	2009-01-07	n		51.7865	5.41232
7129997	P199-329	tracheal or oropharyngeal swab	White-fronted Goose	A	M	Ø159Ø	Lith	NL	2009-01-07	n		51.7865	5.41232
7129998	C199-330	cloacal swab	White-fronted Goose	J	F	Ø159Ø	Lith	NL	2009-01-07	n		51.7865	5.41232
7129998	P199-330	tracheal or oropharyngeal swab	White-fronted Goose	J	F	Ø159Ø	Lith	NL	2009-01-07	n		51.7865	5.41232
7129999	C199-331	cloacal swab	White-fronted Goose	A	F	Ø159Ø	Lith	NL	2009-01-07	n		51.7865	5.41232
7129999	P199-331	tracheal or oropharyngeal swab	White-fronted Goose	A	F	Ø159Ø	Lith	NL	2009-01-07	n		51.7865	5.41232
7130000	C199-332	cloacal swab	White-fronted Goose	A	M	Ø159Ø	Lith	NL	2009-01-07	n		51.7865	5.41232
7130000	P199-332	tracheal or oropharyngeal swab	White-fronted Goose	A	M	Ø159Ø	Lith	NL	2009-01-07	n		51.7865	5.41232
7131440	135-817	cloacal swab	Barnacle Goose	A	M	Ø167Ø	Blaricum	NL	2006-12-30	n		5.23333	52.2667
7131448	135-821	cloacal swab	Barnacle Goose	J	F	Ø167Ø	Blaricum	NL	2006-12-30	n		5.23333	52.2667
7131454	135-811	cloacal swab	Barnacle Goose	A	M	Ø167Ø	Blaricum	NL	2006-12-30	n		5.23333	52.2667
7131613	135-751	cloacal swab	White-fronted Goose	J	F	Ø159Ø	Blaricum	NL	2006-12-29	n		5.23333	52.2667
7131614	135-752	cloacal swab	White-fronted Goose	A	F	Ø159Ø	Blaricum	NL	2006-12-29	n		5.23333	52.2667
7131615	135-753	cloacal swab	White-fronted Goose	A	M	Ø159Ø	Blaricum	NL	2006-12-29	n		5.23333	52.2667
7131616	135-754	cloacal swab	White-fronted Goose	A	M	Ø159Ø	Blaricum	NL	2006-12-29	n		5.23333	52.2667
7131617	135-755	cloacal swab	White-fronted Goose	A	M	Ø159Ø	Blaricum	NL	2006-12-29	n		5.23333	52.2667
7131618	135-756	cloacal swab	White-fronted Goose	A	F	Ø159Ø	Blaricum	NL	2006-12-29	n		5.23333	52.2667
7131619	135-757	cloacal swab	White-fronted Goose	A	M	Ø159Ø	Blaricum	NL	2006-12-29	n		5.23333	52.2667
7131620	135-758	cloacal swab	White-fronted Goose	A	F	Ø159Ø	Blaricum	NL	2006-12-29	n		5.23333	52.2667
7131621	135-759	cloacal swab	White-fronted Goose	A	F	Ø159Ø	Blaricum	NL	2006-12-29	n		5.23333	52.2667
7131622	135-760	cloacal swab	White-fronted Goose	A	M	Ø159Ø	Blaricum	NL	2006-12-29	n		5.23333	52.2667
7131623	135-761	cloacal swab	White-fronted Goose	A	M	Ø159Ø	Blaricum	NL	2006-12-29	n		5.23333	52.2667
7131624	135-762	cloacal swab	White-fronted Goose	A	F	Ø159Ø	Blaricum	NL	2006-12-29	n		5.23333	52.2667
7131625	135-763	cloacal swab	White-fronted Goose	A	F	Ø159Ø	Blaricum	NL	2006-12-29	n		5.23333	52.2667
7131626	135-764	cloacal swab	White-fronted Goose	A	F	Ø159Ø	Blaricum	NL	2006-12-29	n		5.23333	52.2667
7131627	135-765	cloacal swab	White-fronted Goose	A	M	Ø159Ø	Blaricum	NL	2006-12-29	n		5.23333	52.2667
7131628	135-766	cloacal swab	White-fronted Goose	A	F	Ø159Ø	Blaricum	NL	2006-12-29	n		5.23333	52.2667
7131629	135-767	cloacal swab	White-fronted Goose	A	M	Ø159Ø	Blaricum	NL	2006-12-29	n		5.23333	52.2667
7131630	135-768	cloacal swab	White-fronted Goose	A	F	Ø159Ø	Blaricum	NL	2006-12-29	n		5.23333	52.2667
7131631	135-769	cloacal swab	White-fronted Goose	A	F	Ø159Ø	Blaricum	NL	2006-12-29	n		5.23333	52.2667
7131632	135-770	cloacal swab	White-fronted Goose	A	M	Ø159Ø	Blaricum	NL	2006-12-29	n		5.23333	52.2667
7131633	135-771	cloacal swab	White-fronted Goose	A	M	Ø159Ø	Blaricum	NL	2006-12-29	n		5.23333	52.2667
7131634	135-772	cloacal swab	White-fronted Goose	A	F	Ø159Ø	Blaricum	NL	2006-12-29	n		5.23333	52.2667
7131635	135-773	cloacal swab	White-fronted Goose	A	M	Ø159Ø	Blaricum	NL	2006-12-29	n		5.23333	52.2667
7131636	135-774	cloacal swab	White-fronted Goose	A	M	Ø159Ø	Blaricum	NL	2006-12-29	n		5.23333	52.2667
7131637	135-775	cloacal swab	White-fronted Goose	A	F	Ø159Ø	Blaricum	NL	2006-12-29	n		5.23333	52.2667
7131638	135-776	cloacal swab	White-fronted Goose	A	M	Ø159Ø	Blaricum	NL	2006-12-29	n		5.23333	52.2667
7131639	135-777	cloacal swab	White-fronted Goose	A	F	Ø159Ø	Blaricum	NL	2006-12-29	n		5.23333	52.2667
7131640	135-778	cloacal swab	White-fronted Goose	A	M	Ø159Ø	Blaricum	NL	2006-12-29	n		5.23333	52.2667
7131641	135-779	cloacal swab	White-fronted Goose	A	M	Ø159Ø	Blaricum	NL	2006-12-29	n		5.23333	52.2667
7131642	135-780	cloacal swab	White-fronted Goose	A	F	Ø159Ø	Blaricum	NL	2006-12-29	n		5.23333	52.2667
7131643	135-781	cloacal swab	White-fronted Goose	A	F	Ø159Ø	Blaricum	NL	2006-12-29	n		5.23333	52.2667
7131644	135-782	cloacal swab	White-fronted Goose	A	F	Ø159Ø	Blaricum	NL	2006-12-29	n		5.23333	52.2667
7131645	135-783	cloacal swab	White-fronted Goose	A	M	Ø159Ø	Blaricum	NL	2006-12-29	n		5.23333	52.2667
7131646	135-784	cloacal swab	White-fronted Goose	A	M	Ø159Ø	Blaricum	NL	2006-12-29	n		5.23333	52.2667
7131647	135-785	cloacal swab	White-fronted Goose	J	F	Ø159Ø	Blaricum	NL	2006-12-29	n		5.23333	52.2667
7131648	135-786	cloacal swab	White-fronted Goose	J	F	Ø159Ø	Blaricum	NL	2006-12-29	n		5.23333	52.2667
7131649	135-787	cloacal swab	White-fronted Goose	J	M	Ø159Ø	Blaricum	NL	2006-12-29	n		5.23333	52.2667
7131650	135-788	cloacal swab	White-fronted Goose	A	M	Ø159Ø	Blaricum	NL	2006-12-30	n		5.23333	52.2667
7131651	135-789	cloacal swab	White-fronted Goose	A	F	Ø159Ø	Blaricum	NL	2006-12-30	n		5.23333	52.2667
7131652	135-790	cloacal swab	White-fronted Goose	A	F	Ø159Ø	Blaricum	NL	2006-12-30	n		5.23333	52.2667
7131653	135-791	cloacal swab	White-fronted Goose	A	F	Ø159Ø	Blaricum	NL	2006-12-30	n		5.23333	52.2667
7131654	135-792	cloacal swab	White-fronted Goose	J	F	Ø159Ø	Blaricum	NL	2006-12-30	n		5.23333	52.2667
7131655	135-793	cloacal swab	White-fronted Goose	J	F	Ø159Ø	Blaricum	NL	2006-12-30	n		5.23333	52.2667
7131656	135-794	cloacal swab	Barnacle Goose	A	M	Ø167Ø	Blaricum	NL	2006-12-30	n		5.23333	52.2667
7131657	135-795	cloacal swab	Barnacle Goose	A	F	Ø167Ø	Blaricum	NL	2006-12-30	n		5.23333	52.2667
7131658	135-796	cloacal swab	Barnacle Goose	A	F	Ø167Ø	Blaricum	NL	2006-12-30	n		5.23333	52.2667
7131659	135-797	cloacal swab	Barnacle Goose	A	M	Ø167Ø	Blaricum	NL	2006-12-30	n		5.23333	52.2667
7131660	135-798	cloacal swab	Barnacle Goose	A	F	Ø167Ø	Blaricum	NL	2006-12-30	n		5.23333	52.2667
7131661	135-799	cloacal swab	Barnacle Goose	A	M	Ø167Ø	Blaricum	NL	2006-12-30	n		5.23333	52.2667
7131662	135-800	cloacal swab	Barnacle Goose	J	F	Ø167Ø	Blaricum	NL	2006-12-30	n		5.23333	52.2667
7131663	135-801	cloacal swab	Barnacle Goose	A	F	Ø167Ø	Blaricum	NL	2006-12-30	n		5.23333	52.2667
7131664	135-802	cloacal swab	Barnacle Goose	A	M	Ø167Ø	Blaricum	NL	2006-12-30	n		5.23333	52.2667
7131665	135-803	cloacal swab	Barnacle Goose	A	M	Ø167Ø	Blaricum	NL	2006-12-30	n		5.23333	52.2667
7131666	135-804	cloacal swab	Barnacle Goose	A	M	Ø167Ø	Blaricum	NL	2006-12-30	n		5.23333	52.2667
7131667	135-805	cloacal swab	Barnacle Goose	A	M	Ø167Ø	Blaricum	NL	2006-12-30	n		5.23333	52.2667
7131668	135-806	cloacal swab	Barnacle Goose	A	F	Ø167Ø	Blaricum	NL	2006-12-30	n		5.23333	52.2667
7131669	135-807	cloacal swab	Barnacle Goose	A	M	Ø167Ø	Blaricum	NL	2006-12-30	n		5.23333	52.2667
7131670	135-808	cloacal swab	Barnacle Goose	J	M	Ø167Ø	Blaricum	NL	2006-12-30	n		5.23333	52.2667
7131671	135-809	cloacal swab	Barnacle Goose	A	F	Ø167Ø	Blaricum	NL	2006-12-30	n		5.23333	52.2667
7131672	135-810	cloacal swab	Barnacle Goose	A	M	Ø167Ø	Blaricum	NL	2006-12-30	n		5.23333	52.2667
7131673	135-812	cloacal swab	Barnacle Goose	A	M	Ø167Ø	Blaricum	NL	2006-12-30	n		5.23333	52.2667
7131674	135-814	cloacal swab	Barnacle Goose	J	F	Ø167Ø	Blaricum	NL	2006-12-30	n		5.23333	52.2667
7131675	135-815	cloacal swab	Barnacle Goose	A	F	Ø167Ø	Blaricum	NL	2006-12-30	n		5.23333	52.2667
7131676	135-816	cloacal swab	Barnacle Goose	A	M	Ø167Ø	Blaricum	NL	2006-12-30	n		5.23333	52.2667
7131677	135-818	cloacal swab	Barnacle Goose	A	M	Ø167Ø	Blaricum	NL	2006-12-30	n		5.23333	52.2667
7131678	135-819	cloacal swab	Barnacle Goose	A	F	Ø167Ø	Blaricum	NL	2006-12-30	n		5.23333	52.2667
7131679	135-820	cloacal swab	Barnacle Goose	A	F	Ø167Ø	Blaricum	NL	2006-12-30	n		5.23333	52.2667
7131680	135-822	cloacal swab	Barnacle Goose	J	F	Ø167Ø	Blaricum	NL	2006-12-30	n		5.23333	52.2667
7131681	135-823	cloacal swab	Barnacle Goose	J	F	Ø167Ø	Blaricum	NL	2006-12-30	n		5.23333	52.2667
7131682	135-824	cloacal swab	Barnacle Goose	A	M	Ø167Ø	Blaricum	NL	2006-12-30	n		5.23333	52.2667
7131683	135-825	cloacal swab	Barnacle Goose	A	F	Ø167Ø	Blaricum	NL	2006-12-30	n		5.23333	52.2667
7131684	135-826	cloacal swab	Barnacle Goose	A	F	Ø167Ø	Blaricum	NL	2006-12-30	n		5.23333	52.2667
7131685	135-827	cloacal swab	Barnacle Goose	A	F	Ø167Ø	Blaricum	NL	2006-12-30	n		5.23333	52.2667
7131686	135-828	cloacal swab	White-fronted Goose	A	F	Ø159Ø	Blaricum	NL	2006-12-30	n		5.23333	52.2667
7131687	135-829	cloacal swab	White-fronted Goose	J	M	Ø159Ø	Blaricum	NL	2006-12-30	n		5.23333	52.2667
7131688	135-830	cloacal swab	White-fronted Goose	A	M	Ø159Ø	Blaricum	NL	2006-12-30	n		5.23333	52.2667
7131689	135-831	cloacal swab	White-fronted Goose	A	F	Ø159Ø	Blaricum	NL	2006-12-30	n		5.23333	52.2667
7131690	135-832	cloacal swab	White-fronted Goose	J	F	Ø159Ø	Blaricum	NL	2006-12-30	n		5.23333	52.2667
7131691	135-833	cloacal swab	White-fronted Goose	A	F	Ø159Ø	Blaricum	NL	2006-12-30	n		5.23333	52.2667
7131692	135-834	cloacal swab	White-fronted Goose	A	F	Ø159Ø	Blaricum	NL	2006-12-30	n		5.23333	52.2667
7131693	135-835	cloacal swab	White-fronted Goose	J	M	Ø159Ø	Blaricum	NL	2006-12-30	n		5.23333	52.2667
7131694	135-836	cloacal swab	White-fronted Goose	A	M	Ø159Ø	Blaricum	NL	2006-12-30	n		5.23333	52.2667
7131695	135-837	cloacal swab	White-fronted Goose	J	M	Ø159Ø	Blaricum	NL	2006-12-30	n		5.23333	52.2667
7131696	135-838	cloacal swab	White-fronted Goose	A	F	Ø159Ø	Blaricum	NL	2006-12-30	n		5.23333	52.2667
7131697	135-839	cloacal swab	White-fronted Goose	A	M	Ø159Ø	Blaricum	NL	2006-12-30	n		5.23333	52.2667
7131698	135-840	cloacal swab	White-fronted Goose	J	F	Ø159Ø	Blaricum	NL	2006-12-30	n		5.23333	52.2667
7131699	135-841	cloacal swab	White-fronted Goose	A	M	Ø159Ø	Blaricum	NL	2006-12-30	n		5.23333	52.2667
7131700	135-842	cloacal swab	White-fronted Goose	A	F	Ø159Ø	Blaricum	NL	2006-12-30	n		5.23333	52.2667
7131701	135-843	cloacal swab	White-fronted Goose	J	M	Ø159Ø	Blaricum	NL	2006-12-30	n		5.23333	52.2667
7131702	135-844	cloacal swab	White-fronted Goose	A	F	Ø159Ø	Blaricum	NL	2006-12-30	n		5.23333	52.2667
7131703	135-845	cloacal swab	White-fronted Goose	A	F	Ø159Ø	Blaricum	NL	2006-12-30	n		5.23333	52.2667
7131704	135-846	cloacal swab	White-fronted Goose	A	F	Ø159Ø	Blaricum	NL	2006-12-30	n		5.23333	52.2667
7131713	135-855	cloacal swab	White-fronted Goose	A	F	Ø159Ø	Nijkerk	NL	2007-01-03	n		5.483	52.2225
7131714	135-856	cloacal swab	White-fronted Goose	A	M	Ø159Ø	Nijkerk	NL	2007-01-03	n		5.483	52.2225
7131715	135-857	cloacal swab	White-fronted Goose	J	M	Ø159Ø	Nijkerk	NL	2007-01-03	n		5.483	52.2225
7131716	135-858	cloacal swab	White-fronted Goose	A	F	Ø159Ø	Nijkerk	NL	2007-01-03	n		5.483	52.2225
7131717	135-859	cloacal swab	White-fronted Goose	A	F	Ø159Ø	Nijkerk	NL	2007-01-03	n		5.483	52.2225
7131718	135-860	cloacal swab	White-fronted Goose	A	M	Ø159Ø	Nijkerk	NL	2007-01-03	n		5.483	52.2225
7131719	135-861	cloacal swab	White-fronted Goose	J	F	Ø159Ø	Nijkerk	NL	2007-01-03	n		5.483	52.2225
7131720	135-862	cloacal swab	White-fronted Goose	A	F	Ø159Ø	Nijkerk	NL	2007-01-03	n		5.483	52.2225
7131721	135-863	cloacal swab	White-fronted Goose	J	M	Ø159Ø	Nijkerk	NL	2007-01-03	n		5.483	52.2225
7131722	135-864	cloacal swab	White-fronted Goose	J	M	Ø159Ø	Nijkerk	NL	2007-01-03	n		5.483	52.2225
7131723	135-865	cloacal swab	White-fronted Goose	A	M	Ø159Ø	Nijkerk	NL	2007-01-03	n		5.483	52.2225
7131724	135-866	cloacal swab	White-fronted Goose	J	F	Ø159Ø	Nijkerk	NL	2007-01-03	n		5.483	52.2225
7131725	135-867	cloacal swab	White-fronted Goose	A	F	Ø159Ø	Nijkerk	NL	2007-01-03	n		5.483	52.2225
7131726	135-868	cloacal swab	White-fronted Goose	J	F	Ø159Ø	Nijkerk	NL	2007-01-03	p	28.36	5.483	52.2225
7131727	135-869	cloacal swab	White-fronted Goose	A	M	Ø159Ø	Nijkerk	NL	2007-01-03	p	34.98	5.483	52.2225
7131728	135-870	cloacal swab	White-fronted Goose	J	F	Ø159Ø	Nijkerk	NL	2007-01-03	p	38.22	5.483	52.2225
7131729	135-871	cloacal swab	White-fronted Goose	J	F	Ø159Ø	Nijkerk	NL	2007-01-03	p	36.09	5.483	52.2225
7131730	135-872	cloacal swab	White-fronted Goose	J	F	Ø159Ø	Nijkerk	NL	2007-01-03	p	31.37	5.483	52.2225
7131731	135-873	cloacal swab	White-fronted Goose	A	M	Ø159Ø	Nijkerk	NL	2007-01-04	n		5.483	52.2225
7131732	135-874	cloacal swab	White-fronted Goose	J	F	Ø159Ø	Nijkerk	NL	2007-01-04	n		5.483	52.2225
7131733	135-875	cloacal swab	White-fronted Goose	A	F	Ø159Ø	Nijkerk	NL	2007-01-04	n		5.483	52.2225
7131734	135-876	cloacal swab	White-fronted Goose	A	F	Ø159Ø	Nijkerk	NL	2007-01-04	n		5.483	52.2225
7131735	135-877	cloacal swab	White-fronted Goose	J	M	Ø159Ø	Nijkerk	NL	2007-01-04	n		5.483	52.2225
7131736	135-878	cloacal swab	White-fronted Goose	J	M	Ø159Ø	Nijkerk	NL	2007-01-04	n		5.483	52.2225
7131737	135-879	cloacal swab	White-fronted Goose	A	M	Ø159Ø	Nijkerk	NL	2007-01-06	n		5.483	52.2225
7131738	135-880	cloacal swab	White-fronted Goose	A	F	Ø159Ø	Nijkerk	NL	2007-01-06	n		5.483	52.2225
7131739	135-881	cloacal swab	White-fronted Goose	A	M	Ø159Ø	Nijkerk	NL	2007-01-06	n		5.483	52.2225
7131740	135-882	cloacal swab	White-fronted Goose	A	F	Ø159Ø	Nijkerk	NL	2007-01-06	n		5.483	52.2225
7131741	135-883	cloacal swab	White-fronted Goose	A	F	Ø159Ø	Nijkerk	NL	2007-01-06	n		5.483	52.2225
7131742	135-884	cloacal swab	White-fronted Goose	A	F	Ø159Ø	Nijkerk	NL	2007-01-06	n		5.483	52.2225
7131743	135-885	cloacal swab	White-fronted Goose	A	F	Ø159Ø	Nijkerk	NL	2007-01-06	n		5.483	52.2225
7131744	135-886	cloacal swab	White-fronted Goose	A	M	Ø159Ø	Nijkerk	NL	2007-01-06	n		5.483	52.2225
7131746	135-888	cloacal swab	White-fronted Goose	A	M	Ø159Ø	Nijkerk	NL	2007-01-06	n		5.483	52.2225
7131747	135-889	cloacal swab	White-fronted Goose	A	F	Ø159Ø	Nijkerk	NL	2007-01-06	n		5.483	52.2225
7131748	135-890	cloacal swab	White-fronted Goose	A	M	Ø159Ø	Nijkerk	NL	2007-01-06	n		5.483	52.2225
7131749	135-891	cloacal swab	White-fronted Goose	A	F	Ø159Ø	Nijkerk	NL	2007-01-06	n		5.483	52.2225
7131750	135-892	cloacal swab	White-fronted Goose	A	M	Ø159Ø	Nijkerk	NL	2007-01-06	n		5.483	52.2225
7131751	135-893	cloacal swab	White-fronted Goose	A	M	Ø159Ø	Nijkerk	NL	2007-01-06	n		5.483	52.2225
7131752	135-894	cloacal swab	White-fronted Goose	A	F	Ø159Ø	Nijkerk	NL	2007-01-06	n		5.483	52.2225
7131753	135-895	cloacal swab	White-fronted Goose	A	F	Ø159Ø	Nijkerk	NL	2007-01-06	n		5.483	52.2225
7131754	135-896	cloacal swab	White-fronted Goose	A	M	Ø159Ø	Nijkerk	NL	2007-01-06	n		5.483	52.2225
7131755	135-897	cloacal swab	White-fronted Goose	A	F	Ø159Ø	Nijkerk	NL	2007-01-06	n		5.483	52.2225
7131755	171-171	cloacal swab	White-fronted Goose	A	F	Ø159Ø	Haarsteeg	NL	2007-12-21	n		5.1997	51.7103
7131755	171-172	tracheal or oropharyngeal swab	White-fronted Goose	A	F	Ø159Ø	Haarsteeg	NL	2007-12-21	n		5.1997	51.7103
7131756	135-898	cloacal swab	White-fronted Goose	A	F	Ø159Ø	Nijkerk	NL	2007-01-06	n		5.483	52.2225
7131757	135-899	cloacal swab	White-fronted Goose	J	F	Ø159Ø	Nijkerk	NL	2007-01-06	n		5.483	52.2225
7131758	135-900	cloacal swab	White-fronted Goose	A	M	Ø159Ø	Nijkerk	NL	2007-01-06	n		5.483	52.2225
7131759	135-901	cloacal swab	White-fronted Goose	J	M	Ø159Ø	Nijkerk	NL	2007-01-06	n		5.483	52.2225
7131760	135-902	cloacal swab	White-fronted Goose	A	F	Ø159Ø	Nijkerk	NL	2007-01-06	n		5.483	52.2225
7131761	135-903	cloacal swab	White-fronted Goose	A	M	Ø159Ø	Nijkerk	NL	2007-01-06	n		5.483	52.2225
7131762	135-904	cloacal swab	White-fronted Goose	A	M	Ø159Ø	Nijkerk	NL	2007-01-06	n		5.483	52.2225
7131763	135-905	cloacal swab	White-fronted Goose	A	F	Ø159Ø	Nijkerk	NL	2007-01-06	n		5.483	52.2225
7131764	135-906	cloacal swab	White-fronted Goose	A	F	Ø159Ø	Nijkerk	NL	2007-01-06	n		5.483	52.2225
7131765	135-907	cloacal swab	White-fronted Goose	A	M	Ø159Ø	Nijkerk	NL	2007-01-06	n		5.483	52.2225
7131766	135-908	cloacal swab	White-fronted Goose	A	F	Ø159Ø	Nijkerk	NL	2007-01-06	n		5.483	52.2225
7131767	135-909	cloacal swab	White-fronted Goose	A	M	Ø159Ø	Nijkerk	NL	2007-01-06	n		5.483	52.2225
7131768	135-910	cloacal swab	White-fronted Goose	A	M	Ø159Ø	Nijkerk	NL	2007-01-06	n		5.483	52.2225
7131769	135-911	cloacal swab	White-fronted Goose	A	F	Ø159Ø	Nijkerk	NL	2007-01-06	n		5.483	52.2225
7131770	135-912	cloacal swab	White-fronted Goose	J	F	Ø159Ø	Nijkerk	NL	2007-01-06	n		5.483	52.2225
7131771	135-913	cloacal swab	White-fronted Goose	A	M	Ø159Ø	Nijkerk	NL	2007-01-06	n		5.483	52.2225
7131772	135-914	cloacal swab	White-fronted Goose	A	M	Ø159Ø	Nijkerk	NL	2007-01-06	n		5.483	52.2225
7131773	135-915	cloacal swab	White-fronted Goose	A	M	Ø159Ø	Nijkerk	NL	2007-01-06	n		5.483	52.2225
7131774	135-916	cloacal swab	Bean Goose	J	M	Ø157Ø	Nijkerk	NL	2007-01-06	n		5.483	52.2225
7131775	135-917	cloacal swab	Bean Goose	J	F	Ø157Ø	Nijkerk	NL	2007-01-06	n		5.483	52.2225
7131776	135-918	cloacal swab	Bean Goose	A	M	Ø157Ø	Nijkerk	NL	2007-01-06	n		5.483	52.2225
7131777	135-919	cloacal swab	Bean Goose	A	M	Ø157Ø	Nijkerk	NL	2007-01-06	n		5.483	52.2225
7131778	135-920	cloacal swab	White-fronted Goose	A	F	Ø159Ø	Nijkerk	NL	2007-01-06	n		5.483	52.2225
7131779	135-921	cloacal swab	White-fronted Goose	A	M	Ø159Ø	Nijkerk	NL	2007-01-06	n		5.483	52.2225
7131780	135-922	cloacal swab	White-fronted Goose	A	M	Ø159Ø	Nijkerk	NL	2007-01-06	n		5.483	52.2225
7131781	135-923	cloacal swab	White-fronted Goose	J	F	Ø159Ø	Nijkerk	NL	2007-01-08	n		5.483	52.2225
7131782	135-924	cloacal swab	White-fronted Goose	J	M	Ø159Ø	Nijkerk	NL	2007-01-08	n		5.483	52.2225
7131783	135-925	cloacal swab	White-fronted Goose	J	F	Ø159Ø	Nijkerk	NL	2007-01-08	n		5.483	52.2225
7131784	135-926	cloacal swab	White-fronted Goose	A	M	Ø159Ø	Nijkerk	NL	2007-01-08	p	29.12	5.483	52.2225
7131785	135-927	cloacal swab	White-fronted Goose	A	F	Ø159Ø	Nijkerk	NL	2007-01-08	n		5.483	52.2225
7131786	135-928	cloacal swab	White-fronted Goose	A	F	Ø159Ø	Nijkerk	NL	2007-01-09	n		5.483	52.2225
7131787	135-929	cloacal swab	White-fronted Goose	A	M	Ø159Ø	Nijkerk	NL	2007-01-09	n		5.483	52.2225
7131788	135-930	cloacal swab	White-fronted Goose	A	F	Ø159Ø	Nijkerk	NL	2007-01-09	n		5.483	52.2225
7131789	135-931	cloacal swab	White-fronted Goose	A	F	Ø159Ø	Nijkerk	NL	2007-01-09	n		5.483	52.2225
7131790	135-932	cloacal swab	White-fronted Goose	A	M	Ø159Ø	Nijkerk	NL	2007-01-09	n		5.483	52.2225
7131791	135-933	cloacal swab	White-fronted Goose	A	F	Ø159Ø	Nijkerk	NL	2007-01-09	n		5.483	52.2225
7131792	135-934	cloacal swab	White-fronted Goose	A	M	Ø159Ø	Nijkerk	NL	2007-01-09	n		5.483	52.2225
7131793	135-935	cloacal swab	Barnacle Goose	A	F	Ø167Ø	Nijkerk	NL	2007-01-09	n		5.483	52.2225
7131794	135-936	cloacal swab	White-fronted Goose	A	F	Ø159Ø	Nijkerk	NL	2007-01-09	n		5.483	52.2225
7131795	135-937	cloacal swab	White-fronted Goose	A	F	Ø159Ø	Nijkerk	NL	2007-01-09	n		5.483	52.2225
7131796	135-938	cloacal swab	White-fronted Goose	A	F	Ø159Ø	Nijkerk	NL	2007-01-09	n		5.483	52.2225
7131797	135-939	cloacal swab	White-fronted Goose	A	M	Ø159Ø	Nijkerk	NL	2007-01-09	n		5.483	52.2225
7131798	135-940	cloacal swab	White-fronted Goose	A	F	Ø159Ø	Nijkerk	NL	2007-01-09	n		5.483	52.2225
7131799	135-941	cloacal swab	White-fronted Goose	A	M	Ø159Ø	Nijkerk	NL	2007-01-09	n		5.483	52.2225
7131800	135-942	cloacal swab	White-fronted Goose	A	F	Ø159Ø	Nijkerk	NL	2007-01-09	n		5.483	52.2225
7131801	135-943	cloacal swab	White-fronted Goose	J	F	Ø159Ø	Nijkerk	NL	2007-01-09	n		5.483	52.2225
7131802	135-944	cloacal swab	White-fronted Goose	A	F	Ø159Ø	Nijkerk	NL	2007-01-10	n		5.483	52.2225
7131803	135-945	cloacal swab	White-fronted Goose	A	F	Ø159Ø	Nijkerk	NL	2007-01-10	n		5.483	52.2225
7131804	135-946	cloacal swab	White-fronted Goose	A	M	Ø159Ø	Nijkerk	NL	2007-01-10	n		5.483	52.2225
7131805	135-947	cloacal swab	White-fronted Goose	A	M	Ø159Ø	Nijkerk	NL	2007-01-10	p	33.41	5.483	52.2225
7131806	135-948	cloacal swab	White-fronted Goose	A	F	Ø159Ø	Nijkerk	NL	2007-01-10	n		5.483	52.2225
7131807	135-949	cloacal swab	White-fronted Goose	A	F	Ø159Ø	Nijkerk	NL	2007-01-10	n		5.483	52.2225
7131808	135-950	cloacal swab	White-fronted Goose	A	F	Ø159Ø	Nijkerk	NL	2007-01-10	n		5.483	52.2225
7131809	135-951	cloacal swab	White-fronted Goose	A	M	Ø159Ø	Nijkerk	NL	2007-01-10	n		5.483	52.2225
7131810	135-952	cloacal swab	White-fronted Goose	A	F	Ø159Ø	Nijkerk	NL	2007-01-10	n		5.483	52.2225
7131811	135-953	cloacal swab	White-fronted Goose	J	M	Ø159Ø	Nijkerk	NL	2007-01-10	n		5.483	52.2225
7131812	135-954	cloacal swab	White-fronted Goose	A	M	Ø159Ø	Nijkerk	NL	2007-01-10	n		5.483	52.2225
7131813	135-955	cloacal swab	White-fronted Goose	A	M	Ø159Ø	Nijkerk	NL	2007-01-10	n		5.483	52.2225
7131814	135-956	cloacal swab	White-fronted Goose	A	M	Ø159Ø	Nijkerk	NL	2007-01-10	n		5.483	52.2225
7131815	135-957	cloacal swab	White-fronted Goose	J	F	Ø159Ø	Nijkerk	NL	2007-01-10	n		5.483	52.2225
7131816	135-958	cloacal swab	White-fronted Goose	A	M	Ø159Ø	Nijkerk	NL	2007-01-10	n		5.483	52.2225
7131817	135-959	cloacal swab	White-fronted Goose	A	M	Ø159Ø	Nijkerk	NL	2007-01-10	n		5.483	52.2225
7131818	135-960	cloacal swab	White-fronted Goose	A	M	Ø159Ø	Nijkerk	NL	2007-01-10	n		5.483	52.2225
7131819	135-961	cloacal swab	White-fronted Goose	A	F	Ø159Ø	Nijkerk	NL	2007-01-10	n		5.483	52.2225
7131820	135-962	cloacal swab	White-fronted Goose	A	M	Ø159Ø	Nijkerk	NL	2007-01-10	n		5.483	52.2225
7131821	135-963	cloacal swab	White-fronted Goose	A	M	Ø159Ø	Nijkerk	NL	2007-01-10	n		5.483	52.2225
7131822	135-964	cloacal swab	White-fronted Goose	J	M	Ø159Ø	Nijkerk	NL	2007-01-10	n		5.483	52.2225
7131823	135-965	cloacal swab	White-fronted Goose	A	M	Ø159Ø	Nijkerk	NL	2007-01-10	n		5.483	52.2225
7131824	135-966	cloacal swab	White-fronted Goose	J	F	Ø159Ø	Nijkerk	NL	2007-01-10	n		5.483	52.2225
7131825	135-967	cloacal swab	White-fronted Goose	A	F	Ø159Ø	Nijkerk	NL	2007-01-10	n		5.483	52.2225
7131826	135-968	cloacal swab	Bean Goose	J	F	Ø157Ø	Nijkerk	NL	2007-01-10	n		5.483	52.2225
7131827	135-969	cloacal swab	Bean Goose	J	M	Ø157Ø	Nijkerk	NL	2007-01-10	n		5.483	52.2225
7131828	135-970	cloacal swab	White-fronted Goose	A	F	Ø159Ø	Nijkerk	NL	2007-01-10	n		5.483	52.2225
7131829	135-971	cloacal swab	White-fronted Goose	J	F	Ø159Ø	Nijkerk	NL	2007-01-10	n		5.483	52.2225
7131830	135-972	cloacal swab	White-fronted Goose	A	F	Ø159Ø	Nijkerk	NL	2007-01-10	n		5.483	52.2225
7131831	135-973	cloacal swab	White-fronted Goose	A	M	Ø159Ø	Nijkerk	NL	2007-01-10	n		5.483	52.2225
7131832	135-974	cloacal swab	White-fronted Goose	A	M	Ø159Ø	Nijkerk	NL	2007-01-10	n		5.483	52.2225
7131833	135-983	cloacal swab	White-fronted Goose	A	F	Ø159Ø	Nijkerk	NL	2007-01-13	n		5.483	52.2225
7131834	135-984	cloacal swab	White-fronted Goose	A	M	Ø159Ø	Nijkerk	NL	2007-01-13	n		5.483	52.2225
7131835	135-985	cloacal swab	White-fronted Goose	A	F	Ø159Ø	Nijkerk	NL	2007-01-13	n		5.483	52.2225
7131836	135-986	cloacal swab	Bean Goose	A	M	Ø157Ø	Nijkerk	NL	2007-01-13	n		5.483	52.2225
7131837	135-987	cloacal swab	Bean Goose	J	F	Ø157Ø	Nijkerk	NL	2007-01-13	n		5.483	52.2225
7131838	135-988	cloacal swab	Bean Goose	J	F	Ø157Ø	Nijkerk	NL	2007-01-13	n		5.483	52.2225
7131839	135-989	cloacal swab	Bean Goose	A	F	Ø157Ø	Nijkerk	NL	2007-01-13	n		5.483	52.2225
7131840	135-990	cloacal swab	Bean Goose	J	F	Ø157Ø	Nijkerk	NL	2007-01-13	n		5.483	52.2225
7131841	135-991	cloacal swab	Bean Goose	J	F	Ø157Ø	Nijkerk	NL	2007-01-13	n		5.483	52.2225
7131842	135-992	cloacal swab	Bean Goose	A	M	Ø157Ø	Nijkerk	NL	2007-01-13	n		5.483	52.2225
7131843	135-993	cloacal swab	Bean Goose	J	F	Ø157Ø	Nijkerk	NL	2007-01-13	n		5.483	52.2225
7131844	135-994	cloacal swab	Bean Goose	A	F	Ø157Ø	Nijkerk	NL	2007-01-13	n		5.483	52.2225
7131845	135-995	cloacal swab	Bean Goose	A	M	Ø157Ø	Nijkerk	NL	2007-01-13	n		5.483	52.2225
7131846	135-996	cloacal swab	White-fronted Goose	A	F	Ø159Ø	Nijkerk	NL	2007-01-13	n		5.483	52.2225
7131847	135-997	cloacal swab	White-fronted Goose	A	M	Ø159Ø	Nijkerk	NL	2007-01-13	n		5.483	52.2225
7131848	135-998	cloacal swab	White-fronted Goose	A	M	Ø159Ø	Nijkerk	NL	2007-01-15	n		5.483	52.2225
7131849	135-999	cloacal swab	White-fronted Goose	A	F	Ø159Ø	Nijkerk	NL	2007-01-15	n		5.483	52.2225
7131850	135-1000	cloacal swab	White-fronted Goose	A	M	Ø159Ø	Nijkerk	NL	2007-01-15	n		5.483	52.2225
7131851	135-1001	cloacal swab	White-fronted Goose	J	M	Ø159Ø	Nijkerk	NL	2007-01-15	n		5.483	52.2225
7131852	135-1002	cloacal swab	White-fronted Goose	A	M	Ø159Ø	Nijkerk	NL	2007-01-15	n		5.483	52.2225
7131853	135-1003	cloacal swab	White-fronted Goose	A	F	Ø159Ø	Nijkerk	NL	2007-01-15	n		5.483	52.2225
7131854	135-1004	cloacal swab	White-fronted Goose	A	M	Ø159Ø	Nijkerk	NL	2007-01-15	n		5.483	52.2225
7131855	135-1005	cloacal swab	White-fronted Goose	J	F	Ø159Ø	Nijkerk	NL	2007-01-15	n		5.483	52.2225
7131856	135-1006	cloacal swab	Bean Goose	J	F	Ø157Ø	Nijkerk	NL	2007-01-15	n		5.483	52.2225
7131857	135-1007	cloacal swab	Bean Goose	J	F	Ø157Ø	Nijkerk	NL	2007-01-15	n		5.483	52.2225
7131858	135-1008	cloacal swab	Bean Goose	J	M	Ø157Ø	Nijkerk	NL	2007-01-15	n		5.483	52.2225
7131859	135-1009	cloacal swab	Bean Goose	J	F	Ø157Ø	Nijkerk	NL	2007-01-15	n		5.483	52.2225
7131860	135-1010	cloacal swab	Bean Goose	J	F	Ø157Ø	Nijkerk	NL	2007-01-15	n		5.483	52.2225
7131861	135-1011	cloacal swab	Bean Goose	A	M	Ø157Ø	Nijkerk	NL	2007-01-15	n		5.483	52.2225
7131862	135-1012	cloacal swab	Bean Goose	J	F	Ø157Ø	Nijkerk	NL	2007-01-15	n		5.483	52.2225
7131863	135-1013	cloacal swab	Bean Goose	A	M	Ø157Ø	Nijkerk	NL	2007-01-15	n		5.483	52.2225
7131864	135-1014	cloacal swab	Bean Goose	A	F	Ø157Ø	Nijkerk	NL	2007-01-15	n		5.483	52.2225
7131865	135-1015	cloacal swab	Bean Goose	J	F	Ø157Ø	Nijkerk	NL	2007-01-15	n		5.483	52.2225
7131866	135-1016	cloacal swab	Bean Goose	J	M	Ø157Ø	Nijkerk	NL	2007-01-15	p	28.5	5.483	52.2225
7131867	135-1017	cloacal swab	Bean Goose	J	F	Ø157Ø	Nijkerk	NL	2007-01-15	n		5.483	52.2225
7131868	135-1018	cloacal swab	Bean Goose	J	F	Ø157Ø	Nijkerk	NL	2007-01-15	n		5.483	52.2225
7131869	135-1019	cloacal swab	Bean Goose	A	M	Ø157Ø	Nijkerk	NL	2007-01-15	n		5.483	52.2225
7131870	135-1020	cloacal swab	Bean Goose	A	F	Ø157Ø	Nijkerk	NL	2007-01-15	n		5.483	52.2225
7131871	135-1021	cloacal swab	Bean Goose	A	F	Ø157Ø	Nijkerk	NL	2007-01-15	n		5.483	52.2225
7131872	135-1022	cloacal swab	Bean Goose	A	M	Ø157Ø	Nijkerk	NL	2007-01-15	n		5.483	52.2225
7131873	135-1023	cloacal swab	Bean Goose	A	M	Ø157Ø	Nijkerk	NL	2007-01-15	n		5.483	52.2225
7131874	135-1024	cloacal swab	Bean Goose	A	M	Ø157Ø	Nijkerk	NL	2007-01-15	n		5.483	52.2225
7131875	135-1025	cloacal swab	Bean Goose	J	F	Ø157Ø	Nijkerk	NL	2007-01-15	n		5.483	52.2225
7131876	135-1026	cloacal swab	Bean Goose	A	F	Ø157Ø	Nijkerk	NL	2007-01-15	n		5.483	52.2225
7131877	135-1027	cloacal swab	Bean Goose	J	F	Ø157Ø	Nijkerk	NL	2007-01-15	n		5.483	52.2225
7131878	135-1028	cloacal swab	Bean Goose	A	M	Ø157Ø	Nijkerk	NL	2007-01-15	n		5.483	52.2225
7131879	135-1029	cloacal swab	Bean Goose	A	F	Ø157Ø	Nijkerk	NL	2007-01-15	n		5.483	52.2225
7131935	C198-615	cloacal swab	White-fronted Goose	A	M	Ø159Ø	Eemnes	NL	2009-01-08	n		52.2525	5.2591
7131935	P198-615	tracheal or oropharyngeal swab	White-fronted Goose	A	M	Ø159Ø	Eemnes	NL	2009-01-08	n		52.2525	5.2591
7131979	135-1129	cloacal swab	White-fronted Goose	A	F	Ø159Ø	Nijkerk	NL	2007-01-24	n		5.483	52.2225
7131980	135-1130	cloacal swab	White-fronted Goose	A	F	Ø159Ø	Nijkerk	NL	2007-01-24	n		5.483	52.2225
7131981	135-1131	cloacal swab	White-fronted Goose	A	M	Ø159Ø	Nijkerk	NL	2007-01-24	n		5.483	52.2225
7131982	135-1132	cloacal swab	White-fronted Goose	A	F	Ø159Ø	Nijkerk	NL	2007-01-24	n		5.483	52.2225
7131983	135-1133	cloacal swab	White-fronted Goose	A	F	Ø159Ø	Nijkerk	NL	2007-01-24	n		5.483	52.2225
7131984	135-1134	cloacal swab	White-fronted Goose	A	F	Ø159Ø	Nijkerk	NL	2007-01-24	n		5.483	52.2225
7131985	135-1135	cloacal swab	White-fronted Goose	A	F	Ø159Ø	Nijkerk	NL	2007-01-24	n		5.483	52.2225
7131986	135-1136	cloacal swab	White-fronted Goose	A	M	Ø159Ø	Nijkerk	NL	2007-01-24	n		5.483	52.2225
7131987	135-1137	cloacal swab	White-fronted Goose	A	F	Ø159Ø	Nijkerk	NL	2007-01-24	n		5.483	52.2225
7131988	135-1138	cloacal swab	White-fronted Goose	A	F	Ø159Ø	Nijkerk	NL	2007-01-24	n		5.483	52.2225
7131989	135-1139	cloacal swab	White-fronted Goose	A	M	Ø159Ø	Nijkerk	NL	2007-01-24	n		5.483	52.2225
7131990	135-1140	cloacal swab	White-fronted Goose	A	F	Ø159Ø	Nijkerk	NL	2007-01-24	n		5.483	52.2225
7131991	135-1141	cloacal swab	White-fronted Goose	A	M	Ø159Ø	Nijkerk	NL	2007-01-24	n		5.483	52.2225
7131992	135-1142	cloacal swab	White-fronted Goose	A	F	Ø159Ø	Nijkerk	NL	2007-01-24	n		5.483	52.2225
7131993	135-1143	cloacal swab	White-fronted Goose	A	F	Ø159Ø	Nijkerk	NL	2007-01-24	n		5.483	52.2225
7131994	135-1144	cloacal swab	White-fronted Goose	A	F	Ø159Ø	Nijkerk	NL	2007-01-24	n		5.483	52.2225
7131995	135-1145	cloacal swab	White-fronted Goose	A	F	Ø159Ø	Nijkerk	NL	2007-01-24	n		5.483	52.2225
7131996	135-1146	cloacal swab	White-fronted Goose	A	M	Ø159Ø	Nijkerk	NL	2007-01-24	n		5.483	52.2225
7131997	135-1147	cloacal swab	White-fronted Goose	A	M	Ø159Ø	Nijkerk	NL	2007-01-24	n		5.483	52.2225
7131998	135-1148	cloacal swab	White-fronted Goose	A	F	Ø159Ø	Nijkerk	NL	2007-01-24	n		5.483	52.2225
7131999	135-1149	cloacal swab	White-fronted Goose	J	M	Ø159Ø	Nijkerk	NL	2007-01-24	n		5.483	52.2225
7132000	135-1150	cloacal swab	White-fronted Goose	A	F	Ø159Ø	Nijkerk	NL	2007-01-24	n		5.483	52.2225
7132001	135-1151	cloacal swab	White-fronted Goose	A	F	Ø159Ø	Nijkerk	NL	2007-01-24	n		5.483	52.2225
7132002	135-1152	cloacal swab	White-fronted Goose	J	M	Ø159Ø	Nijkerk	NL	2007-01-26	n		5.483	52.2225
7132003	135-1153	cloacal swab	White-fronted Goose	A	M	Ø159Ø	Nijkerk	NL	2007-01-26	n		5.483	52.2225
7132004	135-1154	cloacal swab	White-fronted Goose	A	M	Ø159Ø	Nijkerk	NL	2007-01-26	n		5.483	52.2225
7132005	135-1155	cloacal swab	White-fronted Goose	J	F	Ø159Ø	Nijkerk	NL	2007-01-26	n		5.483	52.2225
7132006	135-1156	cloacal swab	White-fronted Goose	A	F	Ø159Ø	Nijkerk	NL	2007-01-26	n		5.483	52.2225
7132007	135-1157	cloacal swab	White-fronted Goose	J	M	Ø159Ø	Nijkerk	NL	2007-01-26	n		5.483	52.2225
7132008	135-1158	cloacal swab	White-fronted Goose	J	F	Ø159Ø	Nijkerk	NL	2007-01-26	n		5.483	52.2225
7132009	135-1159	cloacal swab	White-fronted Goose	A	F	Ø159Ø	Nijkerk	NL	2007-01-26	n		5.483	52.2225
7132010	135-1160	cloacal swab	White-fronted Goose	J	F	Ø159Ø	Nijkerk	NL	2007-01-26	p	39.81	5.483	52.2225
7132011	135-1161	cloacal swab	White-fronted Goose	J	F	Ø159Ø	Nijkerk	NL	2007-01-26	n		5.483	52.2225
7132012	135-1162	cloacal swab	White-fronted Goose	J	M	Ø159Ø	Nijkerk	NL	2007-01-26	p	23.93	5.483	52.2225
7132013	135-1163	cloacal swab	Bean Goose	A	F	Ø157Ø	Nijkerk	NL	2007-01-27	n		5.483	52.2225
7132014	135-1164	cloacal swab	Bean Goose	A	F	Ø157Ø	Nijkerk	NL	2007-01-27	n		5.483	52.2225
7132015	135-1165	cloacal swab	Bean Goose	J	F	Ø157Ø	Nijkerk	NL	2007-01-27	n		5.483	52.2225
7132016	135-1166	cloacal swab	Bean Goose	A	M	Ø157Ø	Nijkerk	NL	2007-01-27	n		5.483	52.2225
7132017	135-1167	cloacal swab	Bean Goose	A	F	Ø157Ø	Nijkerk	NL	2007-01-27	n		5.483	52.2225
7132018	135-1168	cloacal swab	Bean Goose	A	F	Ø157Ø	Nijkerk	NL	2007-01-27	n		5.483	52.2225
7132019	135-1169	cloacal swab	Bean Goose	A	M	Ø157Ø	Nijkerk	NL	2007-01-27	n		5.483	52.2225
7132020	135-1170	cloacal swab	Bean Goose	A	F	Ø157Ø	Nijkerk	NL	2007-01-27	n		5.483	52.2225
7132021	135-1171	cloacal swab	Bean Goose	A	M	Ø157Ø	Nijkerk	NL	2007-01-27	n		5.483	52.2225
7132022	135-1172	cloacal swab	Bean Goose	A	M	Ø157Ø	Nijkerk	NL	2007-01-27	n		5.483	52.2225
7132023	135-1173	cloacal swab	Bean Goose	J	M	Ø157Ø	Nijkerk	NL	2007-01-27	n		5.483	52.2225
7132024	135-1174	cloacal swab	Bean Goose	J	M	Ø157Ø	Nijkerk	NL	2007-01-27	n		5.483	52.2225
7132025	135-1175	cloacal swab	Bean Goose	A	F	Ø157Ø	Nijkerk	NL	2007-01-27	n		5.483	52.2225
7132026	135-1176	cloacal swab	Bean Goose	A	F	Ø157Ø	Nijkerk	NL	2007-01-27	n		5.483	52.2225
7132027	135-1177	cloacal swab	Bean Goose	A	M	Ø157Ø	Nijkerk	NL	2007-01-27	n		5.483	52.2225
7132028	135-1178	cloacal swab	Bean Goose	J	M	Ø157Ø	Nijkerk	NL	2007-01-27	n		5.483	52.2225
7132029	135-1179	cloacal swab	Bean Goose	A	M	Ø157Ø	Nijkerk	NL	2007-01-27	n		5.483	52.2225
7132030	135-1180	cloacal swab	Bean Goose	J	F	Ø157Ø	Nijkerk	NL	2007-01-27	n		5.483	52.2225
7132031	135-1181	cloacal swab	Bean Goose	A	F	Ø157Ø	Nijkerk	NL	2007-01-27	n		5.483	52.2225
7132032	135-1182	cloacal swab	Bean Goose	J	F	Ø157Ø	Nijkerk	NL	2007-01-27	n		5.483	52.2225
7132033	135-1183	cloacal swab	Bean Goose	A	F	Ø157Ø	Nijkerk	NL	2007-01-27	n		5.483	52.2225
7132034	135-1184	cloacal swab	Bean Goose	A	M	Ø157Ø	Nijkerk	NL	2007-01-27	n		5.483	52.2225
7132035	135-1185	cloacal swab	Bean Goose	A	M	Ø157Ø	Nijkerk	NL	2007-01-29	n		5.483	52.2225
7132036	135-1186	cloacal swab	Bean Goose	A	F	Ø157Ø	Nijkerk	NL	2007-01-29	n		5.483	52.2225
7132037	135-1187	cloacal swab	Bean Goose	A	F	Ø157Ø	Nijkerk	NL	2007-01-29	n		5.483	52.2225
7132038	135-1188	cloacal swab	Bean Goose	J	M	Ø157Ø	Nijkerk	NL	2007-01-29	n		5.483	52.2225
7132039	135-1189	cloacal swab	Bean Goose	A	M	Ø157Ø	Nijkerk	NL	2007-01-29	n		5.483	52.2225
7132040	135-1190	cloacal swab	Bean Goose	J	F	Ø157Ø	Nijkerk	NL	2007-01-29	n		5.483	52.2225
7132041	135-1191	cloacal swab	White-fronted Goose	A	M	Ø159Ø	Nijkerk	NL	2007-01-29	n		5.483	52.2225
7132042	135-1192	cloacal swab	White-fronted Goose	A	M	Ø159Ø	Nijkerk	NL	2007-01-29	n		5.483	52.2225
7132043	135-1193	cloacal swab	White-fronted Goose	A	F	Ø159Ø	Nijkerk	NL	2007-01-29	n		5.483	52.2225
7132044	135-1194	cloacal swab	White-fronted Goose	A	F	Ø159Ø	Nijkerk	NL	2007-01-29	n		5.483	52.2225
7132045	135-1195	cloacal swab	White-fronted Goose	J	M	Ø159Ø	Nijkerk	NL	2007-01-29	n		5.483	52.2225
7132046	135-1196	cloacal swab	White-fronted Goose	J	F	Ø159Ø	Nijkerk	NL	2007-01-29	n		5.483	52.2225
7132047	135-1197	cloacal swab	White-fronted Goose	A	F	Ø159Ø	Nijkerk	NL	2007-01-29	n		5.483	52.2225
7132048	135-1198	cloacal swab	White-fronted Goose	A	M	Ø159Ø	Nijkerk	NL	2007-01-29	n		5.483	52.2225
7132049	135-1199	cloacal swab	White-fronted Goose	A	F	Ø159Ø	Nijkerk	NL	2007-01-29	n		5.483	52.2225
[truncated: 8,588 more rows]
